# Supplementary material for: YAP and TAZ in Vascular Smooth Muscle Confer Protection Against Hypertensive Vasculopathy
Source: Arterioscler Thromb Vasc Biol. 2022 Feb 24;42(4):428–43. doi: 10.1161/ATVBAHA.121.317365 (PMC8939708; doi:10.1161/ATVBAHA.121.317365)
Supplement: Supplementary file 2 [file atv-42-428-s002.xlsx]

## Sheet: aorta
	baseMean	log2FoldChange (Ctrl)	lfcSE	stat	pvalue	padj	Gene_stable_ID	Gene_name
12762	1604.09	3.18003	0.124948	25.4508	6.91256e-143	9.74257e-139	ENSMUSG00000031994	Adamts8
10686	3473.62	3.80328	0.210361	18.0798	4.59847e-73	3.24054e-69	ENSMUSG00000068748	Ptprz1
6313	435.07	2.05453	0.14841	13.8436	1.39143e-43	6.53694e-40	ENSMUSG00000061048	Cdh3
10258	319.926	4.01617	0.307896	13.0439	6.88155e-39	2.42471e-35	ENSMUSG00000038670	Mybpc2
28	13159.4	1.60331	0.125712	12.7539	2.96599e-37	8.36054e-34	ENSMUSG00000031983	2310022B05Rik
11195	3023.44	2.59994	0.205898	12.6273	1.49268e-36	3.5063e-33	ENSMUSG00000044951	Mylk4
465	2408.81	2.27935	0.190072	11.992	3.91164e-33	7.87581e-30	ENSMUSG00000017144	Rnd3
12794	221.908	-7.08194	0.601968	-11.7647	5.93666e-32	1.04589e-28	ENSMUSG00000039745	Htatip2
4190	1050.24	1.30225	0.111847	11.6431	2.48754e-31	3.89548e-28	ENSMUSG00000021895	Arhgef3
581	20887.4	-1.16372	0.10312	-11.2851	1.55528e-29	2.19201e-26	ENSMUSG00000006221	Hspb7
16	774.287	1.87919	0.169651	11.0768	1.62642e-28	2.08389e-25	ENSMUSG00000057719	Sh3rf2
11609	20189.9	-1.71306	0.155831	-10.9931	4.12553e-28	4.84544e-25	ENSMUSG00000042485	Mustn1
16661	2472.82	-1.82274	0.170928	-10.6638	1.50281e-26	1.62927e-23	ENSMUSG00000033207	Mamdc2
1116	4828.05	-2.17235	0.209819	-10.3534	4.03746e-25	4.06457e-22	ENSMUSG00000050708	Ftl1
12156	853.632	2.0043	0.194246	10.3184	5.82102e-25	5.46943e-22	ENSMUSG00000029641	Rasl11a
364	1232.58	-1.33384	0.133691	-9.97706	1.92067e-23	1.69187e-20	ENSMUSG00000026051	1500015O10Rik
11825	738.554	-3.49765	0.353819	-9.88542	4.81545e-23	3.99229e-20	ENSMUSG00000027068	Dhrs9
5622	352.601	-1.54236	0.157436	-9.79674	1.16274e-22	9.10425e-20	ENSMUSG00000073125	Xlr3b
15435	1713.92	-2.50027	0.257019	-9.72795	2.29156e-22	1.61486e-19	ENSMUSG00000054690	Emcn
13143	9625.12	-1.18564	0.121837	-9.73132	2.21702e-22	1.61486e-19	ENSMUSG00000105518	Gm42674
15586	273.588	-2.69465	0.277626	-9.70604	2.84169e-22	1.82049e-19	ENSMUSG00000042379	Esm1
5080	15995.7	-2.19973	0.226594	-9.70781	2.79282e-22	1.82049e-19	ENSMUSG00000000555	Itga5
13148	11218.9	-1.1922	0.123256	-9.67255	3.94413e-22	2.4169e-19	ENSMUSG00000001020	S100a4
2404	429.265	1.90717	0.201086	9.48436	2.43884e-21	1.43221e-18	ENSMUSG00000031409	Tceal6
582	1247.88	1.07394	0.114361	9.39084	5.95253e-21	3.3558e-18	ENSMUSG00000062609	Kcnj15
2338	3864.89	0.889179	0.0965106	9.21328	3.16322e-20	1.71471e-17	ENSMUSG00000055044	Pdlim1
8929	575.458	-3.35399	0.364569	-9.19989	3.58321e-20	1.87044e-17	ENSMUSG00000049892	Rasd1
1371	15376.4	0.853156	0.0932441	9.1497	5.70913e-20	2.87373e-17	ENSMUSG00000030562	Nox4
904	2017.62	1.46467	0.160217	9.14184	6.13989e-20	2.98399e-17	ENSMUSG00000036459	Wtip
14537	10752.5	-1.18628	0.131299	-9.0349	1.6416e-19	7.71223e-17	ENSMUSG00000063856	Gpx1
9695	4598.37	-2.51836	0.281454	-8.94766	3.631e-19	1.62855e-16	ENSMUSG00000030607	Acan
4743	282.165	2.19915	0.245834	8.94565	3.69757e-19	1.62855e-16	ENSMUSG00000029859	Epha1
1839	338.716	1.73822	0.197949	8.78113	1.61836e-18	6.91187e-16	ENSMUSG00000000296	Tpd52l1
2990	214.791	-2.74943	0.319083	-8.61666	6.89343e-18	2.85753e-15	ENSMUSG00000029359	Tesc
14553	9360.55	0.908268	0.108024	8.408	4.17065e-17	1.67946e-14	ENSMUSG00000022037	Clu
5584	42688.2	-0.823371	0.0984548	-8.36293	6.11811e-17	2.39524e-14	ENSMUSG00000037242	Clic4
445	2951.28	1.05816	0.127318	8.31118	9.47525e-17	3.6093e-14	ENSMUSG00000029436	Mmp17
3522	4061.18	-1.14275	0.139485	-8.19263	2.5558e-16	9.23626e-14	ENSMUSG00000046186	Cd109
5803	8547.25	0.952272	0.116203	8.1949	2.5081e-16	9.23626e-14	ENSMUSG00000009281	Rarres2
9153	429.649	-3.30853	0.404591	-8.17746	2.89886e-16	1.01207e-13	ENSMUSG00000026582	Sele
5483	526.722	1.38131	0.168955	8.17559	2.94415e-16	1.01207e-13	ENSMUSG00000062168	Ppef1
1861	841.16	1.42543	0.175334	8.12981	4.29981e-16	1.44289e-13	ENSMUSG00000059279	Olfr224
2728	43517.9	0.877332	0.108034	8.12091	4.62685e-16	1.49761e-13	ENSMUSG00000026676	Ccdc3
3327	11364.4	1.01034	0.124432	8.11965	4.67538e-16	1.49761e-13	ENSMUSG00000020900	Myh10
1118	3925.56	-0.822979	0.102534	-8.02637	1.004e-15	3.14451e-13	ENSMUSG00000028108	Ecm1
923	907.14	1.42417	0.178211	7.99148	1.33332e-15	4.08519e-13	ENSMUSG00000033715	Akr1c14
12148	3003.77	1.02966	0.130235	7.90619	2.65395e-15	7.95847e-13	ENSMUSG00000020325	Fstl3
3310	1135.19	1.09044	0.138126	7.89452	2.91433e-15	8.5572e-13	ENSMUSG00000031028	Tub
353	1827.18	1.21579	0.154289	7.87993	3.27564e-15	9.42181e-13	ENSMUSG00000041479	Syt15
8302	261.469	1.35876	0.173876	7.81454	5.51627e-15	1.55493e-12	ENSMUSG00000053110	Yap1
13637	6189.44	0.907492	0.116238	7.80718	5.8484e-15	1.61196e-12	ENSMUSG00000039601	Rcan2
171	101141	1.00663	0.128971	7.80506	5.94736e-15	1.61196e-12	ENSMUSG00000026421	Csrp1
14209	5220.09	0.758518	0.0980275	7.73781	1.01142e-14	2.68962e-12	ENSMUSG00000058793	Cds2
16713	1830.53	0.929186	0.120418	7.71636	1.19699e-14	3.12415e-12	ENSMUSG00000024778	Fas
3473	394.359	-2.59733	0.336775	-7.71236	1.23514e-14	3.15722e-12	ENSMUSG00000022602	Arc
13578	2024.38	0.759491	0.0985025	7.71038	1.25446e-14	3.15722e-12	ENSMUSG00000015085	Entpd2
10806	6551.87	0.884634	0.114992	7.69301	1.43717e-14	3.55358e-12	ENSMUSG00000031740	Mmp2
6846	2812.77	0.939942	0.123485	7.61179	2.70321e-14	6.5688e-12	ENSMUSG00000031358	Msl3
12509	68.2115	4.47239	0.594101	7.52799	5.1527e-14	1.23088e-11	ENSMUSG00000027107	Chrna1
6386	56666.2	1.16692	0.157101	7.42781	1.10414e-13	2.59362e-11	ENSMUSG00000021390	Ogn
12308	1623.92	-0.722294	0.0985119	-7.33205	2.26661e-13	5.23699e-11	ENSMUSG00000024539	Ptpn2
7042	265.312	1.59353	0.219781	7.25052	4.15184e-13	9.43806e-11	ENSMUSG00000041423	Paqr6
14289	650.004	0.979574	0.136256	7.1892	6.51724e-13	1.458e-10	ENSMUSG00000071317	Bves
12686	326.331	1.37059	0.19167	7.15079	8.6282e-13	1.90009e-10	ENSMUSG00000027318	Adam33
14508	8504.79	-0.792367	0.110922	-7.14346	9.10071e-13	1.96139e-10	ENSMUSG00000041075	Fzd7
3935	276.672	1.50939	0.211333	7.1422	9.18488e-13	1.96139e-10	ENSMUSG00000029658	Wdr95
7343	203.109	2.05414	0.288092	7.13016	1.00251e-12	2.10887e-10	ENSMUSG00000026304	Rab17
2095	2784.95	-0.786746	0.110465	-7.12212	1.0628e-12	2.20281e-10	ENSMUSG00000026814	Eng
2780	981.722	-0.887123	0.126147	-7.03244	2.02959e-12	4.14565e-10	ENSMUSG00000035376	Hacd2
12105	6592.87	0.70691	0.101174	6.98705	2.80725e-12	5.65219e-10	ENSMUSG00000043259	Fam13c
8308	758.309	-1.88485	0.270228	-6.97506	3.05735e-12	6.06905e-10	ENSMUSG00000049265	Kcnk3
2540	4028.15	-0.775764	0.111378	-6.96517	3.28009e-12	6.42078e-10	ENSMUSG00000041736	Tspo
12837	4615.19	1.18688	0.171471	6.92176	4.46076e-12	8.61232e-10	ENSMUSG00000036478	Btg1
7596	5532.34	1.01588	0.147977	6.86512	6.64357e-12	1.26533e-09	ENSMUSG00000004473	Clec11a
6307	224.34	1.58288	0.231039	6.85114	7.32616e-12	1.37673e-09	ENSMUSG00000035407	Kank4
11856	3659.62	-1.04602	0.152902	-6.84114	7.85659e-12	1.45698e-09	ENSMUSG00000063229	Ldha
15613	130.616	-3.20738	0.469624	-6.82968	8.51015e-12	1.53772e-09	ENSMUSG00000035385	Ccl2
16094	9020.69	-1.01202	0.148171	-6.83011	8.48471e-12	1.53772e-09	ENSMUSG00000001630	Stk38l
2931	383.612	1.29973	0.190612	6.81875	9.18374e-12	1.63843e-09	ENSMUSG00000036777	Anln
16681	3056.18	1.28387	0.189004	6.79282	1.09961e-11	1.93724e-09	ENSMUSG00000050503	Fbxl22
544	258.922	1.49196	0.221635	6.73162	1.6779e-11	2.91954e-09	ENSMUSG00000035439	Haus8
8651	11590.6	0.887139	0.13242	6.69943	2.09232e-11	3.59625e-09	ENSMUSG00000054808	Actn4
853	5310.23	0.861879	0.12993	6.6334	3.28043e-11	5.5704e-09	ENSMUSG00000026991	Pkp4
9886	1593.2	0.949973	0.14348	6.62092	3.56961e-11	5.98929e-09	ENSMUSG00000021130	Galnt16
8890	1080.35	-1.76164	0.267386	-6.58837	4.44671e-11	7.37318e-09	ENSMUSG00000041771	Slc24a4
3467	3053.28	0.643918	0.0981109	6.56317	5.26762e-11	8.63277e-09	ENSMUSG00000025887	Casp12
6143	2304.21	-0.969019	0.148305	-6.53398	6.40457e-11	1.03754e-08	ENSMUSG00000027962	Vcam1
12171	1375.25	-0.911976	0.139894	-6.51904	7.07597e-11	1.12096e-08	ENSMUSG00000021835	Bmp4
10678	1043.2	1.14774	0.176062	6.51898	7.07859e-11	1.12096e-08	ENSMUSG00000060429	Sntb1
3324	475.833	-2.11794	0.327689	-6.46326	1.02468e-10	1.60465e-08	ENSMUSG00000000440	Pparg
12150	20252.1	-1.17044	0.181414	-6.45174	1.10574e-10	1.71257e-08	ENSMUSG00000021922	Itih4
7864	50034.3	-0.596392	0.0928	-6.42664	1.30456e-10	1.99852e-08	ENSMUSG00000039899	Fgl2
3211	171.277	-2.18493	0.341235	-6.403	1.52354e-10	2.3089e-08	ENSMUSG00000051048	P4ha3
5605	1879.28	0.763988	0.119494	6.39352	1.62111e-10	2.43063e-08	ENSMUSG00000031292	Cdkl5
1258	17098.6	-1.17268	0.183747	-6.38206	1.74724e-10	2.59216e-08	ENSMUSG00000004891	Nes
8048	551.308	-2.43002	0.383304	-6.33967	2.30265e-10	3.38058e-08	ENSMUSG00000022018	Rgcc
7026	1176.52	-1.00161	0.158033	-6.33798	2.32796e-10	3.38251e-08	ENSMUSG00000042745	Id1
16408	134.641	-2.01843	0.318681	-6.33368	2.39383e-10	3.44273e-08	ENSMUSG00000039155	Cdh26
8606	6678.78	0.624981	0.0993694	6.28947	3.18554e-10	4.53505e-08	ENSMUSG00000038677	Scube3
63	5097.71	-1.25239	0.199671	-6.27224	3.55881e-10	5.01579e-08	ENSMUSG00000022040	Ephx2
13380	143.385	3.88419	0.619675	6.26811	3.65465e-10	5.09986e-08	ENSMUSG00000063903	Klk1
7000	222947	0.64136	0.102467	6.2592	3.86969e-10	5.347e-08	ENSMUSG00000018830	Myh11
8757	88.1569	-2.13745	0.342205	-6.2461	4.20839e-10	5.75855e-08	ENSMUSG00000021803	Cdhr1
1318	1927.24	0.648297	0.104104	6.22738	4.74297e-10	6.42764e-08	ENSMUSG00000102252	Snrpn
8278	189.566	-1.41402	0.227632	-6.21188	5.23545e-10	7.02747e-08	ENSMUSG00000033730	Egr3
8088	43483.7	0.564566	0.0910129	6.20314	5.53464e-10	7.2902e-08	ENSMUSG00000016382	Pls3
12357	68.3181	2.76522	0.445752	6.20349	5.5225e-10	7.2902e-08	ENSMUSG00000003476	Crhr2
5471	1131.56	-1.90963	0.308523	-6.18957	6.03299e-10	7.87305e-08	ENSMUSG00000022262	Dnah5
17122	706121	0.968474	0.156517	6.18767	6.10616e-10	7.89543e-08	ENSMUSG00000035783	Acta2
13120	48.2999	4.22206	0.683253	6.17935	6.43667e-10	8.24712e-08	ENSMUSG00000047819	Tigd4
1925	7781.18	-0.825869	0.133794	-6.17269	6.71361e-10	8.52448e-08	ENSMUSG00000021091	Serpina3n
5463	6593.01	-0.981683	0.159225	-6.16538	7.03139e-10	8.84825e-08	ENSMUSG00000022265	Ank
9967	703.78	-1.34637	0.218655	-6.1575	7.39016e-10	9.21743e-08	ENSMUSG00000025085	Ablim1
5545	255.544	-2.14927	0.349522	-6.14917	7.78874e-10	9.53279e-08	ENSMUSG00000029377	Ereg
7336	676.231	1.47152	0.239349	6.14801	7.84592e-10	9.53279e-08	ENSMUSG00000109510	Gm42417
1438	218.266	1.90017	0.308953	6.15035	7.73118e-10	9.53279e-08	ENSMUSG00000031519	Asb5
13191	407.585	-1.90939	0.311073	-6.13807	8.35312e-10	1.00623e-07	ENSMUSG00000000567	Sox9
10512	2187.76	-0.702058	0.114849	-6.1129	9.78375e-10	1.16858e-07	ENSMUSG00000031596	Slc7a2
7110	295.191	1.10417	0.18128	6.09097	1.12232e-09	1.32924e-07	ENSMUSG00000029134	Plb1
14361	24964.4	0.95842	0.157573	6.08239	1.18408e-09	1.3907e-07	ENSMUSG00000042436	Mfap4
16434	539.064	1.18211	0.19486	6.06645	1.3077e-09	1.52321e-07	ENSMUSG00000033949	Trim36
4809	24028.8	0.649952	0.107653	6.03746	1.56561e-09	1.80866e-07	ENSMUSG00000032366	Tpm1
7341	569.656	1.4109	0.234852	6.00763	1.8826e-09	2.15718e-07	ENSMUSG00000067653	Ankrd23
1609	3998.74	0.797792	0.132963	6.00011	1.97182e-09	2.2412e-07	ENSMUSG00000033420	Antxr1
10330	363.489	-0.905445	0.150963	-5.99781	2.00002e-09	2.25506e-07	ENSMUSG00000022565	Plec
3579	3176.68	0.762077	0.127699	5.96775	2.40546e-09	2.69067e-07	ENSMUSG00000042331	Specc1
1469	5781.49	-0.712464	0.119451	-5.96451	2.45375e-09	2.72308e-07	ENSMUSG00000026385	Dbi
11989	328.733	-1.59442	0.268821	-5.93114	3.0083e-09	3.31242e-07	ENSMUSG00000029123	Stk32b
3722	394.475	-0.929019	0.156711	-5.92823	3.0621e-09	3.34552e-07	ENSMUSG00000046223	Plaur
5453	4254.1	-0.643329	0.108705	-5.91814	3.25603e-09	3.53004e-07	ENSMUSG00000016319	Slc25a5
14255	7443.12	0.637334	0.107833	5.91039	3.41297e-09	3.67194e-07	ENSMUSG00000070047	Fat1
1959	149.556	1.52431	0.259148	5.882	4.05331e-09	4.32783e-07	ENSMUSG00000057969	Sema3b
15209	387.825	-1.17881	0.200454	-5.88069	4.0855e-09	4.3294e-07	ENSMUSG00000028370	Pappa
15204	60520.8	0.755541	0.128554	5.87722	4.17204e-09	4.38811e-07	ENSMUSG00000067818	Myl9
11192	5766.27	0.727426	0.124334	5.85058	4.89865e-09	5.11419e-07	ENSMUSG00000027931	Npr1
431	754.066	-1.34081	0.229636	-5.83886	5.25591e-09	5.38816e-07	ENSMUSG00000037493	Cib2
14163	2071.67	0.790025	0.135317	5.83833	5.27263e-09	5.38816e-07	ENSMUSG00000024247	Pkdcc
9076	496.356	0.897023	0.153646	5.83823	5.27576e-09	5.38816e-07	ENSMUSG00000038349	Plcl1
7544	885.022	-3.5391	0.606326	-5.83696	5.3162e-09	5.39039e-07	ENSMUSG00000051279	Gdf6
8164	576.215	1.07536	0.184378	5.83233	5.46591e-09	5.50261e-07	ENSMUSG00000002058	Unc119
14101	351.883	1.37333	0.235752	5.8253	5.70096e-09	5.69853e-07	ENSMUSG00000029088	Kcnip4
13053	552.369	0.972116	0.167084	5.81814	5.95068e-09	5.90626e-07	ENSMUSG00000078640	Gm11627
5509	715.143	-0.719679	0.124053	-5.80139	6.57676e-09	6.48202e-07	ENSMUSG00000056737	Capg
3417	258.793	-1.23216	0.212807	-5.79003	7.03735e-09	6.88781e-07	ENSMUSG00000030254	Rad18
422	7978.36	0.951162	0.16457	5.77968	7.48449e-09	7.27493e-07	ENSMUSG00000004677	Myo9b
8474	821.082	-1.16579	0.203001	-5.74276	9.31443e-09	8.99161e-07	ENSMUSG00000021614	Vcan
13787	88.3444	-3.36406	0.587206	-5.72892	1.0107e-08	9.57841e-07	ENSMUSG00000046844	Vat1l
4019	2097.5	-1.53679	0.268244	-5.72905	1.00995e-08	9.57841e-07	ENSMUSG00000079017	Ifi27l2a
15332	1073.68	0.906987	0.158326	5.7286	1.01262e-08	9.57841e-07	ENSMUSG00000029651	Mtus2
6884	16900.3	0.57357	0.100157	5.72669	1.02411e-08	9.62255e-07	ENSMUSG00000019326	Aoc3
2723	112.2	-1.99359	0.348236	-5.72482	1.03546e-08	9.66476e-07	ENSMUSG00000028613	Lrp8
12042	1539.97	-0.743293	0.130304	-5.70431	1.16813e-08	1.08313e-06	ENSMUSG00000039004	Bmp6
17139	3664.16	-1.44234	0.253022	-5.70046	1.19482e-08	1.10064e-06	ENSMUSG00000001473	Tubb6
4686	3411.9	0.86865	0.152844	5.68326	1.32155e-08	1.20947e-06	ENSMUSG00000027408	Cpxm1
2711	6390.12	0.730004	0.12859	5.67699	1.37087e-08	1.24652e-06	ENSMUSG00000035493	Tgfbi
12137	953.075	1.25039	0.220811	5.66273	1.48987e-08	1.34604e-06	ENSMUSG00000026077	Npas2
5455	655.987	-1.01368	0.179092	-5.6601	1.51283e-08	1.35808e-06	ENSMUSG00000043953	Ccrl2
9064	90.4239	-1.74841	0.30921	-5.65443	1.56361e-08	1.39478e-06	ENSMUSG00000005672	Kit
10768	11437.4	0.890323	0.158178	5.62861	1.81669e-08	1.61034e-06	ENSMUSG00000054889	Dsp
15909	39.0541	4.25302	0.756372	5.62292	1.87761e-08	1.65394e-06	ENSMUSG00000038756	Ttll6
5786	1130.41	1.36207	0.242365	5.61989	1.91078e-08	1.67271e-06	ENSMUSG00000034997	Htr2a
7957	451.606	-1.56539	0.278677	-5.61722	1.94058e-08	1.6883e-06	ENSMUSG00000044258	Ctla2a
16795	46.6933	-2.70122	0.48144	-5.61071	2.01503e-08	1.74233e-06	ENSMUSG00000024912	Fosl1
4011	40.3145	-2.46338	0.441692	-5.57715	2.44498e-08	2.10119e-06	ENSMUSG00000021208	Ifi27l2b
5243	2255.99	-1.14632	0.205758	-5.57123	2.5295e-08	2.14835e-06	ENSMUSG00000107482	Gm45233
8004	2671.09	0.620481	0.111374	5.57117	2.53033e-08	2.14835e-06	ENSMUSG00000026305	Lrrfip1
9896	385.43	-0.962548	0.173042	-5.56252	2.65907e-08	2.24413e-06	ENSMUSG00000026580	Selp
735	157.816	-1.79329	0.323358	-5.54584	2.92551e-08	2.45429e-06	ENSMUSG00000044206	Vsig4
126	192.304	-1.83277	0.330902	-5.53869	3.04734e-08	2.52642e-06	ENSMUSG00000066361	Serpina3c
4983	1448.85	-0.702541	0.126841	-5.53873	3.04674e-08	2.52642e-06	ENSMUSG00000032802	Srxn1
10102	1106.63	-0.771647	0.139605	-5.52734	3.25117e-08	2.67965e-06	ENSMUSG00000029671	Wnt16
6925	569.749	1.07501	0.195295	5.50453	3.70146e-08	3.03304e-06	ENSMUSG00000038984	Tspyl5
4151	161.439	-1.36933	0.249839	-5.48084	4.233e-08	3.44855e-06	ENSMUSG00000041020	Map7d2
12741	364.187	1.22023	0.222948	5.47316	4.42083e-08	3.58087e-06	ENSMUSG00000019763	Rmnd1
5713	8208.14	-1.23828	0.226435	-5.46861	4.53573e-08	3.64752e-06	ENSMUSG00000032640	Chsy1
3023	6954.93	0.815918	0.149221	5.46787	4.55487e-08	3.64752e-06	ENSMUSG00000023336	Wfdc1
4143	3127.26	0.784026	0.143717	5.45535	4.88766e-08	3.8919e-06	ENSMUSG00000043384	Gprasp1
12371	540.356	-1.44574	0.265256	-5.45037	5.0264e-08	3.9799e-06	ENSMUSG00000008136	Fhl2
11143	250.094	1.21853	0.224194	5.43514	5.47526e-08	4.31108e-06	ENSMUSG00000021057	Akap5
16594	846.736	0.938551	0.17352	5.4089	6.34132e-08	4.96525e-06	ENSMUSG00000036904	Fzd8
9246	1465.29	0.634883	0.117676	5.39517	6.8457e-08	5.33057e-06	ENSMUSG00000003518	Dusp3
11313	1665.36	-1.12963	0.20969	-5.38714	7.15871e-08	5.54367e-06	ENSMUSG00000009687	Fxyd5
4855	3299.92	-0.632783	0.117612	-5.38025	7.43808e-08	5.72854e-06	ENSMUSG00000034842	Art3
14564	41.9681	-3.90883	0.729464	-5.3585	8.39168e-08	6.42784e-06	ENSMUSG00000067786	Nnat
3413	129.405	-1.68932	0.315381	-5.35645	8.48748e-08	6.46608e-06	ENSMUSG00000020427	Igfbp3
13598	422.063	-1.17926	0.220506	-5.34797	8.89459e-08	6.73981e-06	ENSMUSG00000059901	Adamts14
9635	1134.76	0.732375	0.137078	5.34275	9.15449e-08	6.89965e-06	ENSMUSG00000115293	Gm49333
4359	2382.59	-1.42787	0.268548	-5.317	1.0549e-07	7.90839e-06	ENSMUSG00000020893	Per1
10534	267.696	-1.24005	0.233267	-5.316	1.06071e-07	7.90987e-06	ENSMUSG00000002341	Ncan
7614	1661.35	-0.887039	0.167558	-5.29391	1.19727e-07	8.86093e-06	ENSMUSG00000042109	Csdc2
14802	199.147	1.1098	0.209658	5.29337	1.20082e-07	8.86093e-06	ENSMUSG00000031626	Sorbs2
2689	1615.48	1.49918	0.283398	5.29	1.22317e-07	8.9788e-06	ENSMUSG00000045915	Ccdc42
10395	389.862	-2.00469	0.379824	-5.27794	1.30644e-07	9.54043e-06	ENSMUSG00000078937	Cpt1b
5253	899.006	-1.03029	0.195252	-5.27674	1.31501e-07	9.55349e-06	ENSMUSG00000004610	Etfb
9509	1087.01	0.617194	0.117087	5.27123	1.35515e-07	9.79458e-06	ENSMUSG00000030872	Gga2
10380	1645.22	-0.862629	0.164359	-5.24845	1.53381e-07	1.09733e-05	ENSMUSG00000043091	Tuba1c
342	3305.3	0.666559	0.127	5.24848	1.53358e-07	1.09733e-05	ENSMUSG00000001098	Kctd10
15188	7169.99	0.577648	0.110108	5.2462	1.55266e-07	1.10521e-05	ENSMUSG00000058756	Thra
6330	2394.9	0.52825	0.101037	5.22827	1.711e-07	1.2118e-05	ENSMUSG00000025742	Prps2
16553	348.532	1.8347	0.351084	5.2258	1.73401e-07	1.22196e-05	ENSMUSG00000024697	Gna14
15101	1836.13	-1.15922	0.222102	-5.21933	1.79576e-07	1.25917e-05	ENSMUSG00000023067	Cdkn1a
7267	1596.31	-0.680014	0.130348	-5.21692	1.81921e-07	1.2693e-05	ENSMUSG00000018932	Map2k3
6954	293.113	-1.12205	0.21527	-5.21229	1.86525e-07	1.29502e-05	ENSMUSG00000022490	Ppp1r1a
5896	3373.85	0.890559	0.171106	5.20471	1.94298e-07	1.34237e-05	ENSMUSG00000029765	Plxna4
12134	2200.56	0.838214	0.161621	5.18629	2.14523e-07	1.47487e-05	ENSMUSG00000018143	Mafk
10728	870.911	0.617288	0.119065	5.18446	2.16643e-07	1.48221e-05	ENSMUSG00000039103	Nexn
12856	777.199	0.959125	0.185621	5.16712	2.37731e-07	1.61864e-05	ENSMUSG00000045932	Ifit2
10617	417.734	-1.1276	0.219347	-5.1407	2.73713e-07	1.85467e-05	ENSMUSG00000026576	Atp1b1
5475	3718.72	-1.36253	0.265479	-5.13234	2.86158e-07	1.92972e-05	ENSMUSG00000025509	Pnpla2
6415	19743.8	0.643525	0.125562	5.12514	2.97311e-07	1.99538e-05	ENSMUSG00000043631	Ecm2
13473	988.283	-0.697669	0.136325	-5.11769	3.09306e-07	2.06605e-05	ENSMUSG00000035722	Abca7
10026	396.862	1.34443	0.263016	5.11159	3.19457e-07	2.12378e-05	ENSMUSG00000036098	Myrf
3691	494.252	0.821756	0.160829	5.1095	3.23015e-07	2.13736e-05	ENSMUSG00000028949	Smarcd3
5621	4923.89	-1.46737	0.287255	-5.10825	3.25161e-07	2.1415e-05	ENSMUSG00000043613	Mmp3
1045	54.8764	2.29423	0.450684	5.09055	3.57021e-07	2.3404e-05	ENSMUSG00000036030	Prtg
9844	493.385	0.814659	0.160434	5.07784	3.81749e-07	2.49091e-05	ENSMUSG00000022842	Ece2
15072	132.074	-1.40429	0.276603	-5.07692	3.83603e-07	2.49147e-05	ENSMUSG00000046711	Hmga1
9484	898.807	-1.25677	0.247596	-5.07588	3.85698e-07	2.49359e-05	ENSMUSG00000031016	Wee1
15000	6242.78	-0.933255	0.184314	-5.06339	4.11859e-07	2.65057e-05	ENSMUSG00000062825	Actg1
2552	307.479	0.889103	0.176634	5.03358	4.81399e-07	3.08402e-05	ENSMUSG00000023169	Slc38a1
14465	45.2352	-4.05639	0.807238	-5.02502	5.03375e-07	3.19575e-05	ENSMUSG00000026532	Spta1
12919	35.489	4.31939	0.859477	5.0256	5.01863e-07	3.19575e-05	ENSMUSG00000063713	Klk1b24
7937	548.453	-0.983118	0.195818	-5.02056	5.15212e-07	3.25623e-05	ENSMUSG00000005373	Mlxipl
9320	1180.29	-1.12257	0.223671	-5.01886	5.19803e-07	3.27058e-05	ENSMUSG00000028019	Pdgfc
4155	1324.95	0.547785	0.109216	5.01563	5.28613e-07	3.29658e-05	ENSMUSG00000034684	Sema3f
467	518.259	1.09651	0.218616	5.0157	5.28407e-07	3.29658e-05	ENSMUSG00000049565	Aknad1
8719	85.7282	-2.17725	0.434208	-5.01431	5.32248e-07	3.30463e-05	ENSMUSG00000032125	Robo4
1362	1072.71	0.621606	0.124136	5.00747	5.51498e-07	3.40913e-05	ENSMUSG00000070056	Mfhas1
5401	5715.23	0.487419	0.0973772	5.00547	5.57269e-07	3.42976e-05	ENSMUSG00000044167	Foxo1
1989	22444.3	-0.506005	0.101258	-4.99721	5.81667e-07	3.56435e-05	ENSMUSG00000001175	Calm1
8525	14.3237	-7.15083	1.4327	-4.99117	6.00147e-07	3.66168e-05	ENSMUSG00000078680	Mup10
16868	11009.7	-1.12562	0.225649	-4.98836	6.08948e-07	3.69936e-05	ENSMUSG00000033022	Cdo1
1951	22.4339	-4.26079	0.854706	-4.98509	6.19333e-07	3.7463e-05	ENSMUSG00000055561	Spink5
9605	1895.11	0.628584	0.126385	4.97354	6.57402e-07	3.95958e-05	ENSMUSG00000007867	Ift43
6498	2538.69	-1.21728	0.244926	-4.97	6.69512e-07	4.01536e-05	ENSMUSG00000028773	Fabp3
3182	428.241	1.25524	0.252944	4.96252	6.95848e-07	4.15563e-05	ENSMUSG00000036411	9530077C05Rik
3111	6730.5	0.852188	0.171933	4.95651	7.17694e-07	4.26801e-05	ENSMUSG00000061731	Ext1
14769	3830.96	-0.493868	0.0996928	-4.9539	7.27403e-07	4.29042e-05	ENSMUSG00000031380	Vegfd
9715	221.995	1.56514	0.315944	4.95386	7.2755e-07	4.29042e-05	ENSMUSG00000039323	Igfbp2
11875	132.767	-2.65469	0.536603	-4.94721	7.5286e-07	4.42117e-05	ENSMUSG00000060459	Kng2
15633	144.302	-2.30935	0.467902	-4.93555	7.99246e-07	4.6741e-05	ENSMUSG00000035373	Ccl7
6171	7163.79	-0.634323	0.128683	-4.92934	8.25074e-07	4.8052e-05	ENSMUSG00000022010	Tsc22d1
15244	6491.15	-1.08804	0.220917	-4.92509	8.4323e-07	4.89073e-05	ENSMUSG00000050953	Gja1
12868	3086.39	-0.515415	0.104709	-4.92235	8.55121e-07	4.93937e-05	ENSMUSG00000044080	S100a1
13272	227.185	-1.24981	0.253953	-4.92144	8.59113e-07	4.94218e-05	ENSMUSG00000043262	Uevld
237	4191.44	0.660194	0.134426	4.91122	9.05136e-07	5.18577e-05	ENSMUSG00000024924	Vldlr
8968	1918.25	0.754978	0.153875	4.90645	9.27415e-07	5.2919e-05	ENSMUSG00000002012	Pnck
4842	640.393	-0.588672	0.120606	-4.88095	1.05576e-06	5.9072e-05	ENSMUSG00000037960	Card19
5159	884.563	-0.573111	0.11742	-4.88087	1.0562e-06	5.9072e-05	ENSMUSG00000091471	Gm20538
7543	416.661	0.810146	0.165919	4.88278	1.04599e-06	5.9072e-05	ENSMUSG00000038233	Fam198a
9063	2103.58	1.10363	0.226069	4.88184	1.05099e-06	5.9072e-05	ENSMUSG00000049107	Ntf3
495	266.663	1.25097	0.256168	4.88338	1.04282e-06	5.9072e-05	ENSMUSG00000039257	Vstm2b
16861	4840.9	-1.14109	0.234038	-4.87566	1.08446e-06	6.04126e-05	ENSMUSG00000036880	Acaa2
3262	1348.49	-0.949138	0.194878	-4.87042	1.11362e-06	6.17925e-05	ENSMUSG00000090394	4930523C07Rik
260	2002.52	0.520618	0.10705	4.86332	1.15431e-06	6.37991e-05	ENSMUSG00000033059	Pygb
958	1562.92	-1.07284	0.220665	-4.86185	1.16296e-06	6.39322e-05	ENSMUSG00000031209	Heph
10488	24296.5	0.392496	0.0807379	4.86137	1.16578e-06	6.39322e-05	ENSMUSG00000026768	Itga8
922	2675.02	-0.84544	0.174003	-4.85876	1.18121e-06	6.42781e-05	ENSMUSG00000018574	Acadvl
3969	2072.92	1.0343	0.212865	4.85898	1.17993e-06	6.42781e-05	ENSMUSG00000024395	Lims2
2614	202.369	-2.47758	0.510264	-4.8555	1.20083e-06	6.50945e-05	ENSMUSG00000022579	Gpihbp1
1185	933.214	0.538478	0.111417	4.833	1.34492e-06	7.26255e-05	ENSMUSG00000052997	Uba2
383	5515.7	-0.39833	0.0826074	-4.82196	1.42154e-06	7.64699e-05	ENSMUSG00000028249	Sdcbp
6405	2068.04	-0.776593	0.161192	-4.81783	1.45131e-06	7.77746e-05	ENSMUSG00000009418	Nav1
9150	524.33	-0.733247	0.152331	-4.81351	1.48304e-06	7.91739e-05	ENSMUSG00000008384	Sertad1
12018	659.144	-0.903172	0.18788	-4.80719	1.53067e-06	8.11027e-05	ENSMUSG00000020089	Ppa1
2317	91.3577	1.82492	0.379622	4.8072	1.53059e-06	8.11027e-05	ENSMUSG00000039313	AF529169
479	2063.59	-0.672789	0.139994	-4.80584	1.54105e-06	8.13469e-05	ENSMUSG00000025324	Atp10a
7835	107.161	2.13013	0.443802	4.79972	1.58886e-06	8.35573e-05	ENSMUSG00000064179	Tnnt1
1482	1434	0.732013	0.152554	4.7984	1.59937e-06	8.37976e-05	ENSMUSG00000102752	Gm7694
10669	471.981	0.74187	0.15495	4.7878	1.68622e-06	8.80205e-05	ENSMUSG00000021048	Mthfd1
14804	2798.99	0.810003	0.169382	4.78212	1.73456e-06	9.01918e-05	ENSMUSG00000035873	Pawr
6417	810.822	0.825287	0.172603	4.78142	1.74061e-06	9.01918e-05	ENSMUSG00000043687	1190005I06Rik
13625	165.232	-1.89307	0.39629	-4.77699	1.77942e-06	9.09795e-05	ENSMUSG00000028194	Ddah1
12574	1430.64	-0.629115	0.131694	-4.77709	1.77852e-06	9.09795e-05	ENSMUSG00000020099	Unc5b
5868	6814.73	0.780042	0.1633	4.77674	1.78163e-06	9.09795e-05	ENSMUSG00000028111	Ctsk
3472	1340.12	0.832234	0.174152	4.77879	1.76352e-06	9.09795e-05	ENSMUSG00000036334	Igsf10
4216	79.7147	-3.17086	0.663973	-4.77558	1.79186e-06	9.11713e-05	ENSMUSG00000022295	Atp6v1c1
7993	6588.97	-1.04709	0.219319	-4.7743	1.80334e-06	9.14257e-05	ENSMUSG00000041483	Zfp281
14125	1271.76	-1.22554	0.257102	-4.76675	1.87225e-06	9.4579e-05	ENSMUSG00000060675	Pla2g16
9226	2096.23	0.665476	0.139678	4.76436	1.89456e-06	9.53641e-05	ENSMUSG00000043719	Col6a6
15987	2312.8	0.457905	0.0961342	4.76318	1.90561e-06	9.55791e-05	ENSMUSG00000031070	Mrgprf
14524	6216.55	-0.624008	0.131095	-4.75997	1.93623e-06	9.67701e-05	ENSMUSG00000004508	Gab2
14653	2654.04	0.937734	0.198228	4.73058	2.23875e-06	0.000111495	ENSMUSG00000018427	Ypel2
2961	115.865	-1.33347	0.282083	-4.72721	2.27624e-06	0.000112962	ENSMUSG00000020431	Adcy1
9392	1870.89	0.669661	0.141713	4.72548	2.29569e-06	0.000113528	ENSMUSG00000010311	Optc
1367	1654.21	0.490085	0.103777	4.72247	2.33002e-06	0.000114823	ENSMUSG00000034910	Pygo1
4202	1043.64	-1.61055	0.341147	-4.72099	2.34702e-06	0.000115258	ENSMUSG00000037447	Arid5a
16746	75.8237	-2.09214	0.443242	-4.72007	2.35759e-06	0.000115374	ENSMUSG00000033825	Tpsb2
5660	26.7842	-3.66824	0.777917	-4.71546	2.41169e-06	0.000117208	ENSMUSG00000026822	Lcn2
9541	6578.56	0.613075	0.129995	4.71614	2.40358e-06	0.000117208	ENSMUSG00000041696	Rasl12
9804	53.2575	-2.27553	0.482725	-4.71393	2.42988e-06	0.000117686	ENSMUSG00000029155	Spata18
176	214.881	0.881762	0.187271	4.70849	2.4956e-06	0.000120455	ENSMUSG00000034460	Six4
4144	2190.17	0.444999	0.0945254	4.70772	2.505e-06	0.000120496	ENSMUSG00000051041	Olfml1
5477	134.311	-1.98513	0.421828	-4.70602	2.52596e-06	0.000121092	ENSMUSG00000016763	Scube1
15865	984.224	0.846151	0.179843	4.70494	2.53944e-06	0.000121325	ENSMUSG00000020105	Lrig3
2541	2558.38	1.17885	0.250903	4.69843	2.62167e-06	0.000124831	ENSMUSG00000023829	Slc22a1
12744	1617.87	0.678689	0.144617	4.69302	2.69204e-06	0.00012775	ENSMUSG00000027678	Ncoa3
12079	52.9607	-1.68628	0.360395	-4.67897	2.88323e-06	0.000136363	ENSMUSG00000026258	Snorc
15012	420.041	0.84507	0.180722	4.67607	2.92426e-06	0.000137841	ENSMUSG00000034648	Lrrn1
9376	174.916	1.55523	0.333338	4.66564	3.07659e-06	0.000144538	ENSMUSG00000038077	Kcna6
3958	6325.94	-0.54343	0.116524	-4.66366	3.10633e-06	0.000145451	ENSMUSG00000028128	F3
7958	8820.09	-1.26313	0.271168	-4.65812	3.19104e-06	0.000148431	ENSMUSG00000022893	Adamts1
513	7539.55	0.627449	0.134686	4.6586	3.18366e-06	0.000148431	ENSMUSG00000051339	2900026A02Rik
16666	3707.96	0.55823	0.119864	4.65718	3.20568e-06	0.000148621	ENSMUSG00000042834	Nrep
4739	10355.4	0.677335	0.145479	4.65589	3.22577e-06	0.000149062	ENSMUSG00000026483	Fam129a
5508	3279.81	-0.820989	0.176527	-4.65078	3.30676e-06	0.000152305	ENSMUSG00000036752	Tubb4b
15651	1597.16	-1.24913	0.268934	-4.64477	3.40457e-06	0.0001563	ENSMUSG00000046167	Gldn
15055	1926.86	-0.55958	0.120714	-4.63559	3.55919e-06	0.000162868	ENSMUSG00000017428	Psmd11
138	67.3803	-1.54896	0.334337	-4.63294	3.60507e-06	0.000163376	ENSMUSG00000045777	Ifitm10
10910	6048.28	-1.18121	0.25495	-4.6331	3.60223e-06	0.000163376	ENSMUSG00000069919	Hba-a1
7383	903.263	-0.51577	0.111309	-4.63367	3.59238e-06	0.000163376	ENSMUSG00000022677	Fopnl
10305	9528.74	-0.359421	0.0776505	-4.6287	3.67971e-06	0.000166224	ENSMUSG00000021190	Lgmn
1214	591.489	-1.52427	0.329566	-4.6251	3.74414e-06	0.000168057	ENSMUSG00000068196	Col8a1
15859	302.241	-1.11967	0.242076	-4.62529	3.74073e-06	0.000168057	ENSMUSG00000021765	Fst
7919	534.129	-0.712758	0.154684	-4.60782	4.06909e-06	0.000182063	ENSMUSG00000022474	Pmm1
11128	833.224	0.679754	0.147584	4.60587	4.10751e-06	0.0001832	ENSMUSG00000060477	Irak2
1290	365.453	0.770298	0.167619	4.59553	4.31642e-06	0.00019191	ENSMUSG00000102627	Snurf
12240	3867.94	0.391907	0.0853269	4.59301	4.36907e-06	0.000193033	ENSMUSG00000041734	Kirrel
2497	80.8984	2.03644	0.44336	4.59321	4.36486e-06	0.000193033	ENSMUSG00000026141	Col19a1
16378	2199.89	-0.80019	0.174336	-4.58992	4.43418e-06	0.000195298	ENSMUSG00000018796	Acsl1
15342	704.812	-1.24562	0.271675	-4.58498	4.54032e-06	0.00019935	ENSMUSG00000025969	Nrp2
10804	2006.36	-1.15141	0.251412	-4.57978	4.65472e-06	0.000203738	ENSMUSG00000030787	Lyve1
9728	21.2006	2.67132	0.584325	4.57163	4.83944e-06	0.000211167	ENSMUSG00000026450	Chit1
13518	45.9192	-2.19375	0.480681	-4.56384	5.02256e-06	0.000218482	ENSMUSG00000030553	Pgpep1l
12229	440.349	0.840146	0.184157	4.56212	5.06388e-06	0.000219601	ENSMUSG00000037640	Zfp60
12320	16388.3	0.663608	0.145599	4.55779	5.16951e-06	0.000223494	ENSMUSG00000044345	Marveld1
11751	927.308	-1.1863	0.26045	-4.55481	5.24334e-06	0.000225993	ENSMUSG00000028116	Myoz2
16565	9.08274	6.76876	1.48805	4.54873	5.39699e-06	0.000231906	ENSMUSG00000034339	Gm5689
1602	130.245	-1.41989	0.312482	-4.54392	5.52164e-06	0.000236541	ENSMUSG00000031785	Adgrg1
5390	2036.19	-0.569827	0.125432	-4.54292	5.54814e-06	0.000236956	ENSMUSG00000027074	Slc43a3
10178	1231.26	0.865621	0.19072	4.53869	5.66056e-06	0.000241027	ENSMUSG00000052430	Bmpr1b
15922	503.085	0.758776	0.167215	4.53771	5.68676e-06	0.000241413	ENSMUSG00000026494	Kif26b
24	123.932	-1.37105	0.302523	-4.53204	5.84164e-06	0.000246503	ENSMUSG00000049404	Rarres1
3240	1104.76	0.605955	0.133702	4.53214	5.8388e-06	0.000246503	ENSMUSG00000033585	Ndn
8473	46.1284	2.47247	0.546151	4.52708	5.98044e-06	0.000251607	ENSMUSG00000031104	Rab33a
5759	3667.64	-0.587616	0.130314	-4.50924	6.50592e-06	0.0002729	ENSMUSG00000040212	Emp3
2484	925.144	-0.64097	0.142825	-4.48781	7.19594e-06	0.000300948	ENSMUSG00000070738	Dgkd
3534	4041.58	-0.607128	0.135383	-4.48451	7.30822e-06	0.00030474	ENSMUSG00000057614	Gnai1
10613	2034.75	-0.939048	0.209661	-4.4789	7.50303e-06	0.00031194	ENSMUSG00000001131	Timp1
2271	1055.4	-0.574369	0.128456	-4.47133	7.77364e-06	0.00032224	ENSMUSG00000068270	Shroom4
1852	1449.23	0.588873	0.131726	4.47045	7.80539e-06	0.000322607	ENSMUSG00000029061	Mmp23
2656	2438.71	-0.505377	0.113103	-4.4683	7.88434e-06	0.000324918	ENSMUSG00000022956	Atp5o
7093	55.8721	2.12667	0.476375	4.46428	8.03385e-06	0.000330114	ENSMUSG00000071716	Apol7e
676	19.0762	-3.07395	0.688923	-4.46196	8.12141e-06	0.000332742	ENSMUSG00000022041	Chrna2
1917	1085.81	-0.566731	0.12711	-4.45859	8.25021e-06	0.000337039	ENSMUSG00000027834	Serpini1
3997	193.781	-2.0813	0.46708	-4.45597	8.35134e-06	0.000340184	ENSMUSG00000071347	C1qtnf9
12442	2169.79	0.494566	0.111053	4.45342	8.45137e-06	0.00034228	ENSMUSG00000030351	Tspan11
2041	202	1.05055	0.235866	4.454	8.42846e-06	0.00034228	ENSMUSG00000115388	Eppk1
10298	826.45	-0.608076	0.136588	-4.4519	8.51151e-06	0.000343729	ENSMUSG00000000915	Hip1r
153	2283.97	-0.892334	0.200584	-4.44868	8.64e-06	0.000347921	ENSMUSG00000058672	Tubb2a
11284	141.023	-1.30355	0.293562	-4.44048	8.97577e-06	0.000360412	ENSMUSG00000030930	Chst15
13133	4701.76	0.442126	0.0996794	4.43548	9.18692e-06	0.000367842	ENSMUSG00000045103	Dmd
12960	463.631	-0.736801	0.166198	-4.43328	9.28096e-06	0.000369658	ENSMUSG00000026315	Serpinb8
1017	387.75	0.784519	0.176965	4.43319	9.28472e-06	0.000369658	ENSMUSG00000030386	Zfp606
2808	967.191	-0.867764	0.195801	-4.43187	9.34203e-06	0.000370892	ENSMUSG00000027533	Fabp5
8000	5073.85	0.385897	0.0871101	4.43	9.42339e-06	0.000373071	ENSMUSG00000040562	Gstm2
15210	9958.39	0.426808	0.0964894	4.42336	9.71765e-06	0.000383643	ENSMUSG00000051236	Msrb3
12218	49.6343	2.12149	0.480031	4.41948	9.89371e-06	0.000389502	ENSMUSG00000034919	Ttc22
6569	207.785	1.55898	0.3529	4.41762	9.97955e-06	0.000391788	ENSMUSG00000073460	Pnldc1
2603	2575.42	-0.66328	0.150222	-4.41532	1.00859e-05	0.000394864	ENSMUSG00000063694	Cycs
5445	6039.39	0.448448	0.101709	4.40912	1.03791e-05	0.000405215	ENSMUSG00000026620	Mark1
4630	1971.54	0.50957	0.115675	4.40519	1.05689e-05	0.000411486	ENSMUSG00000013419	Zfp651
10526	6696.67	0.403178	0.09165	4.3991	1.08699e-05	0.000422039	ENSMUSG00000027763	Mbnl1
11684	2694.68	0.450041	0.102376	4.39595	1.10289e-05	0.000427037	ENSMUSG00000018415	Gid4
12170	1441.31	-1.01107	0.230175	-4.39262	1.11991e-05	0.000432439	ENSMUSG00000026259	Ngef
4286	3194.19	0.7496	0.170738	4.39034	1.13172e-05	0.000435806	ENSMUSG00000030717	Nupr1
4824	555.132	-0.988464	0.225603	-4.38143	1.17905e-05	0.000452793	ENSMUSG00000028551	Cdkn2c
3183	6198.9	0.339637	0.0775459	4.37982	1.18779e-05	0.00045491	ENSMUSG00000038025	Phf2
6165	973.38	0.755865	0.172748	4.37553	1.21137e-05	0.000462685	ENSMUSG00000097919	Gm27021
3609	124.134	-1.42273	0.325411	-4.37209	1.2306e-05	0.000468761	ENSMUSG00000007888	Crlf1
11652	261.84	-1.77018	0.405239	-4.36825	1.25246e-05	0.00047452	ENSMUSG00000003123	Lipe
12954	92.5152	1.55241	0.355377	4.36836	1.25184e-05	0.00047452	ENSMUSG00000020151	Ptprr
2574	16477.2	0.742379	0.170007	4.36675	1.26108e-05	0.000476426	ENSMUSG00000057604	Lmcd1
12830	3935.39	0.987961	0.226275	4.3662	1.26425e-05	0.000476426	ENSMUSG00000045838	Ccdc9b
762	1833.15	-0.467013	0.107088	-4.36101	1.29463e-05	0.000486573	ENSMUSG00000006301	Tmbim1
17097	4921.69	0.544264	0.124822	4.36034	1.29862e-05	0.000486776	ENSMUSG00000003228	Grk5
2449	184321	0.545578	0.125189	4.35803	1.31239e-05	0.000490633	ENSMUSG00000032085	Tagln
11138	1115.98	-0.84038	0.192997	-4.35436	1.33457e-05	0.000497604	ENSMUSG00000055866	Per2
2669	2399.37	-0.417146	0.0958429	-4.35239	1.34658e-05	0.000500759	ENSMUSG00000027087	Itgav
15849	94.0131	1.12399	0.258402	4.34978	1.36273e-05	0.000505429	ENSMUSG00000061080	Lsamp
14297	634.296	-1.43936	0.331013	-4.34835	1.37165e-05	0.000507401	ENSMUSG00000032501	Trib1
2135	133.961	-1.14871	0.264288	-4.34644	1.38364e-05	0.000510499	ENSMUSG00000022235	Cmbl
11046	1960.57	-0.889987	0.204925	-4.34298	1.4056e-05	0.000516115	ENSMUSG00000008540	Mgst1
17118	4266.94	-0.403835	0.0929876	-4.34289	1.40619e-05	0.000516115	ENSMUSG00000035885	Cox8a
9554	87.6801	-3.34947	0.771938	-4.33904	1.43105e-05	0.000523875	ENSMUSG00000048489	Depp1
5538	352.911	-0.844984	0.194968	-4.33396	1.46449e-05	0.000534729	ENSMUSG00000024378	Stard4
1477	1019.25	-2.85754	0.660006	-4.32957	1.49402e-05	0.000543169	ENSMUSG00000032487	Ptgs2
9139	3698.52	-0.617093	0.142536	-4.32938	1.49531e-05	0.000543169	ENSMUSG00000025810	Nrp1
12392	332.368	-1.91426	0.442281	-4.32816	1.50362e-05	0.000543384	ENSMUSG00000020684	Rasl10b
3760	87.2897	-1.65908	0.38329	-4.32853	1.5011e-05	0.000543384	ENSMUSG00000028150	Rorc
15478	1474.43	0.493801	0.114327	4.31922	1.56582e-05	0.000564416	ENSMUSG00000015202	Cnksr3
2576	2355.71	-0.542021	0.125518	-4.31828	1.57252e-05	0.000565386	ENSMUSG00000022895	Ets2
10032	5196.75	-0.809018	0.187448	-4.31597	1.58905e-05	0.000569874	ENSMUSG00000040170	Fmo2
4318	72.1591	-2.334	0.541143	-4.3131	1.60984e-05	0.000574407	ENSMUSG00000023176	Cpn2
13002	36322.2	0.421273	0.0976698	4.31324	1.60882e-05	0.000574407	ENSMUSG00000017466	Timp2
16402	500.494	0.684742	0.159058	4.30497	1.67005e-05	0.000594385	ENSMUSG00000049999	Ppp1r3d
7760	654.159	-1.21338	0.282049	-4.30202	1.69249e-05	0.000599401	ENSMUSG00000003545	Fosb
5166	2883.64	0.810921	0.188499	4.302	1.69265e-05	0.000599401	ENSMUSG00000039646	Vasn
13404	873.228	0.548654	0.128009	4.28606	1.8187e-05	0.000642277	ENSMUSG00000034520	Gjc1
2028	492.452	0.702211	0.163855	4.28555	1.82284e-05	0.000642277	ENSMUSG00000052676	Zmat1
7425	1036.95	0.471429	0.110096	4.28197	1.85244e-05	0.000651081	ENSMUSG00000072258	Taf1a
883	719.024	1.16129	0.27137	4.27937	1.87421e-05	0.000657091	ENSMUSG00000027895	Kcnc4
929	5194.48	-0.470781	0.110123	-4.27505	1.91096e-05	0.000668313	ENSMUSG00000036751	Cox6b1
2422	942.149	0.819653	0.192251	4.26346	2.01288e-05	0.000702217	ENSMUSG00000099689	Zfp383
6362	342.064	0.755121	0.177321	4.25849	2.05809e-05	0.000716216	ENSMUSG00000072875	Gpr27
6125	148.64	1.09486	0.25738	4.25386	2.10121e-05	0.000729419	ENSMUSG00000029844	Hoxa1
2282	92.8612	-3.19969	0.752845	-4.25013	2.13644e-05	0.000739826	ENSMUSG00000030483	Cyp2b10
7005	73.8716	-2.61704	0.616405	-4.24564	2.17967e-05	0.000752946	ENSMUSG00000051748	Wfdc21
4462	63.2257	-6.39053	1.50954	-4.23342	2.30166e-05	0.000793145	ENSMUSG00000028655	Mfsd2a
14661	12677.6	-2.20224	0.520637	-4.22991	2.33789e-05	0.000803664	ENSMUSG00000040152	Thbs1
16940	595.492	-1.26522	0.299339	-4.22673	2.37116e-05	0.00081183	ENSMUSG00000032735	Ablim3
7010	482.422	-0.671608	0.158903	-4.22654	2.37316e-05	0.00081183	ENSMUSG00000028910	Mecr
2479	292.107	0.851234	0.201439	4.22576	2.38132e-05	0.000812646	ENSMUSG00000066829	Zfp810
630	356.283	-1.44295	0.341517	-4.22513	2.38806e-05	0.000812978	ENSMUSG00000038388	Mpp6
5627	896.72	0.522374	0.1237	4.22291	2.41171e-05	0.000819052	ENSMUSG00000040811	Eml2
7043	496.255	-0.684505	0.162562	-4.21074	2.54538e-05	0.000862369	ENSMUSG00000037408	Cnnm4
6635	48.4955	-1.90378	0.452679	-4.20558	2.60412e-05	0.000880155	ENSMUSG00000029752	Asns
10523	2139.14	-0.556231	0.132337	-4.20313	2.63251e-05	0.000887621	ENSMUSG00000022551	Cyc1
14490	2166.34	-1.21323	0.288793	-4.20103	2.65698e-05	0.00088949	ENSMUSG00000007877	Tcap
5395	854.797	-0.656981	0.156354	-4.20188	2.64711e-05	0.00088949	ENSMUSG00000047878	A4galt
5156	206.179	0.815173	0.194019	4.20151	2.65136e-05	0.00088949	ENSMUSG00000029544	Cabp1
16205	967.806	-1.13973	0.271442	-4.19878	2.68355e-05	0.0008958	ENSMUSG00000020190	Mknk2
13392	703.159	-1.09139	0.259956	-4.19836	2.68855e-05	0.0008958	ENSMUSG00000056492	Adgrf5
17111	36.5104	-2.7034	0.644756	-4.1929	2.75412e-05	0.000913332	ENSMUSG00000036223	Ska1
11523	271.023	-0.984693	0.234826	-4.19329	2.74933e-05	0.000913332	ENSMUSG00000032372	Plscr2
13029	1516.56	-0.632639	0.150913	-4.19208	2.76407e-05	0.000914478	ENSMUSG00000026688	Mgst3
9491	283.012	-1.8825	0.449467	-4.18828	2.81076e-05	0.000927748	ENSMUSG00000017309	Cd300lg
2467	5895.76	0.401855	0.0961319	4.18025	2.91189e-05	0.000958884	ENSMUSG00000021796	Bmpr1a
4955	6105.41	0.456174	0.109408	4.1695	3.0527e-05	0.00100291	ENSMUSG00000026880	Stom
11164	91.3396	-1.15148	0.27626	-4.16812	3.07122e-05	0.00100665	ENSMUSG00000032015	Pou2f3
1831	209.87	-1.2666	0.304106	-4.16498	3.11385e-05	0.00101825	ENSMUSG00000079012	Serpina3m
6553	3817.07	-0.923203	0.221796	-4.1624	3.14919e-05	0.00102742	ENSMUSG00000022477	Aco2
2448	202.223	0.960398	0.230853	4.1602	3.17963e-05	0.00103496	ENSMUSG00000033721	Vav3
6259	1132.05	0.713944	0.171824	4.1551	3.25145e-05	0.0010559	ENSMUSG00000047746	Fbxo40
8019	34838.2	-2.15991	0.520147	-4.1525	3.28862e-05	0.00106551	ENSMUSG00000037411	Serpine1
12822	22396.7	0.807943	0.194629	4.15119	3.30752e-05	0.00106918	ENSMUSG00000001870	Ltbp1
11822	2100.13	-0.759033	0.182909	-4.14978	3.32797e-05	0.00107333	ENSMUSG00000030862	Cpxm2
10426	2846.76	-0.605355	0.146033	-4.14532	3.39342e-05	0.00109194	ENSMUSG00000000088	Cox5a
12797	203.857	-0.842863	0.203671	-4.13835	3.49807e-05	0.00112305	ENSMUSG00000026014	Raph1
4344	1749.49	0.446492	0.107965	4.13552	3.54159e-05	0.00113443	ENSMUSG00000052459	Atp6v1a
13358	36.1721	1.8724	0.453527	4.12853	3.65088e-05	0.00116679	ENSMUSG00000040838	Gm11639
69	661.266	-0.564216	0.136709	-4.12713	3.67313e-05	0.00117125	ENSMUSG00000033323	Ctdp1
11154	1586.1	-0.404135	0.0979393	-4.12638	3.68511e-05	0.00117241	ENSMUSG00000028980	H6pd
9843	336.157	-1.5774	0.382465	-4.12429	3.71883e-05	0.00118048	ENSMUSG00000062960	Kdr
9468	3554.7	-0.757869	0.183805	-4.12322	3.73615e-05	0.00118331	ENSMUSG00000057337	Chst3
13692	126.173	-1.38478	0.336398	-4.11649	3.8469e-05	0.00121565	ENSMUSG00000025271	Pfkfb1
11102	1154.53	-0.709231	0.172347	-4.11513	3.86959e-05	0.00122009	ENSMUSG00000045672	Col27a1
51	1720.29	0.516542	0.125557	4.11399	3.8887e-05	0.00122338	ENSMUSG00000043542	Zc2hc1a
10517	1123.17	-0.47095	0.114596	-4.10965	3.96254e-05	0.00124383	ENSMUSG00000019951	Uhrf1bp1l
1453	112.084	-1.3968	0.340191	-4.10593	4.02696e-05	0.00125566	ENSMUSG00000050777	Tmem37
12365	42128	-0.770461	0.187625	-4.10639	4.01886e-05	0.00125566	ENSMUSG00000021136	Smoc1
11984	305.237	0.724475	0.176426	4.10638	4.01904e-05	0.00125566	ENSMUSG00000025235	Bbs4
16916	20461.6	0.708255	0.172621	4.10295	4.07918e-05	0.00126914	ENSMUSG00000024290	Rock1
3511	213.207	0.752224	0.183401	4.10153	4.10418e-05	0.00127411	ENSMUSG00000049119	Fam110b
10508	6072.24	0.59742	0.145799	4.09757	4.17516e-05	0.00129329	ENSMUSG00000024063	Lbh
11443	148.14	-1.19282	0.291323	-4.0945	4.23079e-05	0.00130765	ENSMUSG00000046318	Ccbe1
10383	200.677	-1.24085	0.303159	-4.09308	4.25684e-05	0.00131282	ENSMUSG00000048960	Prex2
14891	75.7659	-2.21252	0.540807	-4.09114	4.2926e-05	0.00131808	ENSMUSG00000040133	Gpr176
9802	398.23	-0.728973	0.178162	-4.09163	4.28357e-05	0.00131808	ENSMUSG00000032058	Ppp2r1b
4936	170.596	-1.24473	0.304549	-4.08714	4.36733e-05	0.00133811	ENSMUSG00000022425	Enpp2
3412	226.313	-0.918827	0.225272	-4.07875	4.52779e-05	0.00138127	ENSMUSG00000034911	Ushbp1
15614	3390.74	0.90831	0.222682	4.07895	4.524e-05	0.00138127	ENSMUSG00000037166	Ppp1r14a
10723	58.1826	-1.88962	0.463401	-4.07773	4.54781e-05	0.00138438	ENSMUSG00000001228	Uhrf1
10772	591.794	0.875247	0.214867	4.07344	4.63239e-05	0.00140709	ENSMUSG00000032380	Dapk2
210	13.7311	-6.10572	1.49927	-4.07247	4.65172e-05	0.00140992	ENSMUSG00000062991	Nrg1
5026	21.1876	-2.78514	0.684089	-4.07131	4.67489e-05	0.0014139	ENSMUSG00000068079	Tcf15
13866	23.8622	-2.4749	0.608358	-4.06816	4.73859e-05	0.0014301	ENSMUSG00000025582	Nptx1
8391	73545	-0.73942	0.18193	-4.06431	4.81739e-05	0.00145077	ENSMUSG00000030218	Mgp
15926	1107.06	-0.790432	0.194657	-4.06063	4.89394e-05	0.00147069	ENSMUSG00000027611	Procr
13630	263.237	0.826841	0.203954	4.05405	5.03378e-05	0.00150949	ENSMUSG00000037892	Pcdh18
16137	221.356	-0.894543	0.220734	-4.05259	5.06544e-05	0.00151576	ENSMUSG00000002108	Nr1h3
4654	48.6195	-2.30858	0.570031	-4.04993	5.12338e-05	0.00152462	ENSMUSG00000005057	Sh2b2
12669	18676	-0.888752	0.2195	-4.04899	5.14391e-05	0.00152462	ENSMUSG00000059430	Actg2
2010	5538.43	-0.321044	0.0792747	-4.04976	5.12707e-05	0.00152462	ENSMUSG00000038633	Degs1
409	1458.42	0.380356	0.0939243	4.0496	5.13045e-05	0.00152462	ENSMUSG00000071176	Arhgef10
10459	92.3225	1.72761	0.426703	4.04875	5.14914e-05	0.00152462	ENSMUSG00000046694	Tent5b
11120	25.9395	2.47858	0.61255	4.04633	5.20269e-05	0.00153725	ENSMUSG00000032105	Pdzd3
13873	6646.22	-0.923468	0.228289	-4.04517	5.22843e-05	0.00154162	ENSMUSG00000026003	Acadl
9549	934.298	-0.85256	0.210878	-4.04291	5.27919e-05	0.00155334	ENSMUSG00000040181	Fmo1
14107	86.2718	-2.21492	0.548031	-4.04159	5.30899e-05	0.00155463	ENSMUSG00000030244	Gys2
12117	2554.92	-0.646695	0.160023	-4.04125	5.31668e-05	0.00155463	ENSMUSG00000024736	Tmem132a
6725	1554.98	-0.554668	0.137239	-4.04163	5.30804e-05	0.00155463	ENSMUSG00000025511	Tspan4
2310	81.3597	1.69627	0.420064	4.03811	5.38825e-05	0.0015723	ENSMUSG00000074472	Zfp872
549	828.707	0.828038	0.205123	4.03678	5.41902e-05	0.00157801	ENSMUSG00000005583	Mef2c
16687	2196.11	0.610791	0.151414	4.03391	5.48571e-05	0.00159414	ENSMUSG00000039982	Dtx4
2016	2256.03	-0.511776	0.126894	-4.03311	5.50432e-05	0.00159625	ENSMUSG00000021379	Id4
16466	85.846	-1.56873	0.389098	-4.0317	5.53742e-05	0.0016009	ENSMUSG00000072082	Ccnf
522	9391.98	0.481469	0.119428	4.03146	5.54307e-05	0.0016009	ENSMUSG00000046402	Rbp1
3720	190.09	-1.36544	0.338849	-4.02964	5.58627e-05	0.00161008	ENSMUSG00000038264	Sema7a
11464	2336.24	0.46063	0.114368	4.02762	5.63442e-05	0.00162064	ENSMUSG00000033454	Zbtb1
16149	996.407	0.515327	0.12802	4.02536	5.68882e-05	0.00163296	ENSMUSG00000033883	D3Ertd254e
15549	127.042	-1.5388	0.383182	-4.01584	5.92333e-05	0.00169337	ENSMUSG00000046818	Ddit4l
7943	513.51	-0.824873	0.20539	-4.01614	5.91593e-05	0.00169337	ENSMUSG00000026827	Gpd2
787	128.749	-1.99292	0.496577	-4.01331	5.98725e-05	0.00170818	ENSMUSG00000029304	Spp1
5305	1385.29	-0.505918	0.126111	-4.01167	6.029e-05	0.00171662	ENSMUSG00000037405	Icam1
9998	75.5532	2.02598	0.506251	4.00193	6.28283e-05	0.00178529	ENSMUSG00000015879	Fam184b
16783	392.186	0.708473	0.177198	3.99821	6.38239e-05	0.00180993	ENSMUSG00000024036	Slc37a1
13150	165.76	1.0349	0.259109	3.99407	6.49479e-05	0.00183659	ENSMUSG00000054951	9130008F23Rik
1595	26.1733	2.54598	0.637485	3.99379	6.50248e-05	0.00183659	ENSMUSG00000028417	Tal2
3828	419.951	0.617557	0.154688	3.99228	6.5441e-05	0.00184465	ENSMUSG00000034675	Dbn1
12826	17981.7	-0.661628	0.166056	-3.98436	6.76619e-05	0.00189968	ENSMUSG00000004655	Aqp1
9383	3205.34	0.411195	0.103202	3.98436	6.76629e-05	0.00189968	ENSMUSG00000021719	Rgs7bp
11403	7619.95	-1.00673	0.253932	-3.96458	7.35259e-05	0.00206019	ENSMUSG00000006526	Tmem110
11670	98.5553	-5.24387	1.32313	-3.96324	7.39402e-05	0.00206359	ENSMUSG00000031594	Fgl1
17048	1573.59	0.442249	0.111583	3.96342	7.38835e-05	0.00206359	ENSMUSG00000024253	Dync2li1
6323	1306.62	-0.676638	0.170857	-3.96026	7.4869e-05	0.00208538	ENSMUSG00000022863	Btg3
16115	50.2769	-1.56323	0.394991	-3.95765	7.56914e-05	0.00209905	ENSMUSG00000036036	Zfp57
7955	426.818	-1.09254	0.276033	-3.95803	7.5572e-05	0.00209905	ENSMUSG00000114432	Gm49391
272	1437.8	-0.732637	0.185158	-3.95682	7.59554e-05	0.00209905	ENSMUSG00000045934	Mtmr11
3743	1101.43	0.659291	0.166614	3.95699	7.58991e-05	0.00209905	ENSMUSG00000038086	Hspb2
1775	63.7267	1.4269	0.361136	3.95116	7.7774e-05	0.00214091	ENSMUSG00000057654	Olfr328
15044	35.1062	2.22934	0.564214	3.95122	7.77523e-05	0.00214091	ENSMUSG00000042757	Tmem108
13336	266.552	0.816493	0.206934	3.94568	7.95748e-05	0.00218621	ENSMUSG00000058883	Zfp708
4076	14437.9	0.496987	0.126056	3.9426	8.06027e-05	0.00221014	ENSMUSG00000023092	Fhl1
3098	14.8576	-5.32821	1.35332	-3.93713	8.24607e-05	0.0022567	ENSMUSG00000025746	Il6
13136	446.088	-1.46659	0.372732	-3.93472	8.32933e-05	0.00227507	ENSMUSG00000058258	Idi1
2583	583.312	-0.638733	0.162658	-3.92685	8.6065e-05	0.00234623	ENSMUSG00000039195	1110008P14Rik
4860	2326.59	0.430408	0.10985	3.91813	8.92385e-05	0.00242805	ENSMUSG00000021196	Pfkp
8537	2782.02	-0.377699	0.0964164	-3.91738	8.95176e-05	0.00243095	ENSMUSG00000042626	Shc1
1898	8476.36	0.454105	0.116018	3.9141	9.07413e-05	0.00245944	ENSMUSG00000026131	Dst
5718	322.408	0.699546	0.178987	3.90837	9.29206e-05	0.00251367	ENSMUSG00000037185	Krt80
477	390.115	-0.80827	0.207048	-3.90377	9.47045e-05	0.00255297	ENSMUSG00000009633	G0s2
7034	11734.9	-0.761499	0.195071	-3.90369	9.47357e-05	0.00255297	ENSMUSG00000054364	Rhob
12554	1061.29	0.765176	0.196057	3.90283	9.50763e-05	0.00255726	ENSMUSG00000033453	Adamts15
6579	41.8837	2.82998	0.725427	3.90112	9.5748e-05	0.00257042	ENSMUSG00000072849	Serpina1e
1370	551.519	-0.880203	0.225716	-3.89961	9.63483e-05	0.00258162	ENSMUSG00000030103	Bhlhe40
14627	189.435	-0.857502	0.22024	-3.8935	9.88092e-05	0.00264254	ENSMUSG00000027610	Gss
8076	10697.9	0.465824	0.119812	3.88795	0.000101096	0.00269857	ENSMUSG00000021253	Tgfb3
6958	213.193	0.999477	0.257275	3.88485	0.000102393	0.00272802	ENSMUSG00000025321	Itgb8
7538	201.212	-2.08001	0.535482	-3.88438	0.000102592	0.00272819	ENSMUSG00000041737	Tmem45b
523	4787.29	-0.625445	0.16132	-3.87706	0.000105728	0.00280626	ENSMUSG00000032279	Idh3a
12355	2096.88	-0.476914	0.123031	-3.87638	0.00010602	0.00280874	ENSMUSG00000048486	Fitm2
3584	1040.32	-0.90081	0.232818	-3.86916	0.000109212	0.00288788	ENSMUSG00000001542	Ell2
13882	125.191	-1.15805	0.299824	-3.86245	0.000112257	0.00296284	ENSMUSG00000079547	H2-DMb1
1984	7571.51	-3.65361	0.946102	-3.86175	0.000112578	0.00296575	ENSMUSG00000053475	Tnfaip6
14345	165.766	-1.02738	0.266165	-3.85994	0.000113416	0.00298226	ENSMUSG00000031778	Cx3cl1
10462	168.517	-1.53813	0.399049	-3.85449	0.000115973	0.00304381	ENSMUSG00000040612	Ildr2
5776	330.893	-0.988228	0.25653	-3.85229	0.000117018	0.00306552	ENSMUSG00000048416	Mlf1
8924	206.33	0.797326	0.207022	3.85141	0.000117441	0.00307089	ENSMUSG00000046598	Bdh1
12039	119.724	-1.08241	0.281172	-3.84963	0.000118296	0.00308752	ENSMUSG00000037613	Tnfrsf23
1140	499.754	-0.905578	0.235614	-3.84348	0.000121302	0.00316013	ENSMUSG00000026343	Gpr39
7053	56.9381	-1.54097	0.401623	-3.83685	0.00012462	0.00324059	ENSMUSG00000020953	Coch
12285	634.281	0.523729	0.136572	3.83481	0.000125664	0.00326171	ENSMUSG00000030604	Zfp626
10520	305.395	-1.07347	0.280169	-3.83151	0.000127359	0.00329357	ENSMUSG00000017929	B4galt5
16105	3192.48	0.428116	0.111727	3.83181	0.000127203	0.00329357	ENSMUSG00000018672	Copz2
5469	3026.86	-0.55472	0.14483	-3.83014	0.000128073	0.00330596	ENSMUSG00000019278	Dpep1
4499	29871.7	-0.705098	0.184179	-3.82832	0.00012902	0.00332433	ENSMUSG00000037362	Nov
9212	536.174	0.678908	0.177384	3.82733	0.00012954	0.00333163	ENSMUSG00000053198	Prx
14957	3419.27	-0.614632	0.160662	-3.82563	0.000130438	0.00334862	ENSMUSG00000027984	Hadh
7801	687.41	-0.572118	0.149668	-3.82259	0.000132056	0.00338399	ENSMUSG00000020057	Dram1
12419	71.2916	1.41879	0.371471	3.81939	0.000133784	0.00342206	ENSMUSG00000073802	Cdkn2b
14407	206.834	-2.00472	0.525063	-3.81806	0.000134507	0.0034343	ENSMUSG00000035948	Acss3
11310	62.2817	-1.4485	0.379506	-3.8168	0.000135194	0.00344561	ENSMUSG00000027859	Ngf
14115	670.86	-0.500296	0.131143	-3.81489	0.000136245	0.00346614	ENSMUSG00000045411	2410002F23Rik
5100	992.064	-0.643449	0.168803	-3.81184	0.000137934	0.00350277	ENSMUSG00000042116	Vwa1
13482	675.057	-0.785134	0.2063	-3.80578	0.000141359	0.003571	ENSMUSG00000051391	Ywhag
3727	24185.4	0.556524	0.146233	3.80574	0.000141381	0.003571	ENSMUSG00000032925	Itgbl1
1519	25.719	1.91581	0.50337	3.80596	0.000141254	0.003571	ENSMUSG00000062184	Hs6st2
11467	4615.14	-0.911124	0.239489	-3.80446	0.000142116	0.00358314	ENSMUSG00000027004	Frzb
14044	244.035	-0.952887	0.250571	-3.80286	0.000143033	0.00359342	ENSMUSG00000037994	Slc9b2
944	687.099	0.593544	0.156063	3.80324	0.000142814	0.00359342	ENSMUSG00000062519	Zfp398
8035	711.968	-0.786669	0.206915	-3.80189	0.000143598	0.00360119	ENSMUSG00000022074	Tnfrsf10b
4925	499.856	-0.884725	0.232836	-3.79978	0.000144825	0.00362552	ENSMUSG00000050335	Lgals3
4227	263.172	-0.647361	0.170405	-3.79895	0.000145313	0.00362659	ENSMUSG00000031273	Col4a6
1288	153.066	0.791088	0.208245	3.79883	0.000145383	0.00362659	ENSMUSG00000000948	Gm38393
1589	5262.22	-0.511687	0.134714	-3.79831	0.000145684	0.00362769	ENSMUSG00000041959	S100a10
9780	15165.3	-1.02228	0.269321	-3.79574	0.000147202	0.00365901	ENSMUSG00000061353	Cxcl12
6436	684.69	-1.15878	0.305346	-3.79499	0.000147651	0.00366372	ENSMUSG00000046546	Fam43a
5842	2061.03	-0.806497	0.21255	-3.79438	0.00014801	0.00366374	ENSMUSG00000059447	Hadhb
14565	760.084	-0.728587	0.192031	-3.79411	0.000148172	0.00366374	ENSMUSG00000041372	B4galnt3
11387	3034.46	-0.449598	0.118567	-3.79195	0.000149471	0.00368938	ENSMUSG00000008475	Arpc5
7479	1100.47	0.502624	0.132682	3.78817	0.000151758	0.0037393	ENSMUSG00000021009	Ptpn21
16568	402.306	0.558413	0.147459	3.78691	0.000152533	0.00375184	ENSMUSG00000050945	Zfp438
11058	301.307	-0.67237	0.177582	-3.78626	0.000152935	0.00375516	ENSMUSG00000013236	Ptprs
9203	11763	-0.426045	0.112602	-3.78362	0.000154562	0.00378852	ENSMUSG00000028495	Rps6
11388	1976.79	0.63259	0.167212	3.78317	0.000154845	0.00378886	ENSMUSG00000046491	C1qtnf2
12664	169.855	-1.34833	0.356523	-3.78189	0.00015564	0.00379513	ENSMUSG00000079055	Slc8a3
13527	2613.16	-0.52416	0.138589	-3.78211	0.000155506	0.00379513	ENSMUSG00000024085	Man2a1
2083	745.977	-0.792037	0.209509	-3.78045	0.000156548	0.00380675	ENSMUSG00000021806	Nid2
10731	362.977	0.808487	0.21387	3.78027	0.000156656	0.00380675	ENSMUSG00000043831	Lysmd4
5561	1358.3	-0.501996	0.132831	-3.77922	0.000157322	0.00380979	ENSMUSG00000039987	Phtf2
3751	4615.83	0.419632	0.111025	3.77962	0.000157069	0.00380979	ENSMUSG00000024782	Ak3
15240	3435.95	-0.595006	0.157594	-3.77556	0.00015965	0.00385952	ENSMUSG00000007476	Lrrc8a
8904	1756.88	-0.591157	0.156618	-3.77452	0.000160316	0.00386443	ENSMUSG00000027488	Snta1
10929	136.762	0.906344	0.24013	3.77439	0.000160401	0.00386443	ENSMUSG00000048814	Lonrf2
3857	139793	0.415959	0.110295	3.77134	0.000162374	0.00390529	ENSMUSG00000036256	Igfbp7
4789	556.742	0.759079	0.201355	3.76986	0.000163339	0.0039218	ENSMUSG00000031250	Tnmd
5132	759.383	-0.895123	0.237525	-3.76854	0.000164204	0.00393588	ENSMUSG00000037406	Htra4
4238	2662.85	0.53728	0.142602	3.76768	0.000164774	0.00394283	ENSMUSG00000047330	Kcne4
2428	175.823	-1.31711	0.349625	-3.76722	0.000165078	0.00394342	ENSMUSG00000043122	A530016L24Rik
10433	3915.29	-0.753972	0.200302	-3.76417	0.000167105	0.0039833	ENSMUSG00000116461	Gm44502
2237	1592.33	-0.373358	0.0991957	-3.76386	0.000167313	0.0039833	ENSMUSG00000034109	Golim4
14199	2114.61	0.350287	0.0931155	3.76186	0.000168657	0.00400852	ENSMUSG00000003154	Foxj2
2116	3456.1	-0.619656	0.164774	-3.76065	0.000169472	0.00402111	ENSMUSG00000038119	Cdon
12244	1224.55	-0.434481	0.115568	-3.75954	0.000170229	0.00403229	ENSMUSG00000035357	Pdzrn3
12529	528.366	-0.518834	0.138028	-3.7589	0.000170661	0.00403574	ENSMUSG00000039886	Tmem120a
11929	327.945	0.811894	0.216043	3.75801	0.000171267	0.00404329	ENSMUSG00000030170	Wnt5b
5122	463.9	-0.885868	0.23607	-3.75257	0.000175033	0.00411838	ENSMUSG00000031604	Msmo1
6150	939.911	0.573072	0.152714	3.75258	0.000175025	0.00411838	ENSMUSG00000000126	Wnt9a
11264	53.7116	-2.59788	0.693282	-3.74722	0.000178808	0.00419161	ENSMUSG00000000805	Car4
11946	38.7842	-1.77985	0.475019	-3.74689	0.000179037	0.00419161	ENSMUSG00000028359	Orm3
15625	147.407	-1.40491	0.374949	-3.74695	0.000178999	0.00419161	ENSMUSG00000021950	Anxa8
13580	35561.9	-0.396245	0.105784	-3.7458	0.000179823	0.00420303	ENSMUSG00000030772	Dkk3
9537	3672.52	-0.51828	0.138437	-3.74379	0.000181264	0.00422969	ENSMUSG00000028063	Lmna
12345	546.34	0.564155	0.150814	3.74072	0.000183491	0.00427458	ENSMUSG00000055493	Epm2a
11921	626.855	-0.900898	0.240864	-3.74028	0.000183814	0.00427504	ENSMUSG00000032786	Alas1
11430	4168.49	0.528064	0.141213	3.73949	0.000184396	0.00428151	ENSMUSG00000033306	Lpp
9418	2696.31	-0.392249	0.104953	-3.73738	0.000185949	0.0043088	ENSMUSG00000000399	Ndufa9
1511	557.891	0.47344	0.126688	3.73706	0.000186183	0.0043088	ENSMUSG00000073557	Ppp1r12b
7259	730.984	-0.666508	0.178585	-3.73216	0.000189848	0.00438642	ENSMUSG00000020607	Fam84a
8347	5931.58	-0.365152	0.0979065	-3.7296	0.000191786	0.00442395	ENSMUSG00000041697	Cox6a1
14049	49.6188	-2.06044	0.552568	-3.72885	0.000192355	0.00442983	ENSMUSG00000019890	Nts
3690	1085.07	-0.773813	0.207659	-3.72637	0.000194257	0.00446633	ENSMUSG00000021798	Ldb3
1222	667.168	-0.918534	0.246577	-3.72515	0.000195202	0.00448075	ENSMUSG00000078486	Perm1
14590	4095.05	0.360041	0.0967127	3.72279	0.000197034	0.0045087	ENSMUSG00000058571	Gpc6
6738	5214.7	0.578694	0.155448	3.72276	0.00019706	0.0045087	ENSMUSG00000078794	Dact3
10118	585.875	0.815664	0.219364	3.71832	0.000200552	0.00458116	ENSMUSG00000031066	Usp11
7149	10089.4	-0.526101	0.141526	-3.71736	0.000201316	0.00459117	ENSMUSG00000030208	Emp1
10522	1421.54	-0.855512	0.230444	-3.71244	0.000205268	0.00467374	ENSMUSG00000053279	Aldh1a1
13858	179.185	-0.920512	0.248044	-3.71108	0.000206376	0.0046914	ENSMUSG00000041482	Piezo2
8099	1471.77	0.525666	0.141674	3.7104	0.000206929	0.0046964	ENSMUSG00000021712	Trim23
2645	2830.25	-0.384963	0.10386	-3.70654	0.000210107	0.00476085	ENSMUSG00000116933	Atp5o
12724	1471.01	0.524972	0.14165	3.70611	0.000210463	0.00476127	ENSMUSG00000034168	Irf2bpl
7883	889.806	0.452324	0.122123	3.70384	0.000212357	0.00479642	ENSMUSG00000022822	Abcc5
17066	2173.07	0.351919	0.0950997	3.70053	0.00021515	0.00484397	ENSMUSG00000024897	Apba1
13028	81.5358	1.20275	0.324999	3.7008	0.000214922	0.00484397	ENSMUSG00000037005	Xpnpep2
1457	477.475	-1.09022	0.29476	-3.69867	0.000216735	0.00486549	ENSMUSG00000026938	Fcna
27	2226.53	-0.380423	0.102856	-3.69859	0.000216797	0.00486549	ENSMUSG00000029063	Nadk
11188	11.7833	5.23735	1.41785	3.69387	0.000220865	0.00494892	ENSMUSG00000053093	Myh7
8250	18.3792	-2.41607	0.654292	-3.69265	0.000221927	0.00496483	ENSMUSG00000066975	Cryba4
9441	446.07	-1.00951	0.273563	-3.69024	0.000224044	0.00498963	ENSMUSG00000038007	Acer2
2659	488.331	-0.813583	0.220473	-3.69018	0.000224098	0.00498963	ENSMUSG00000025892	Gria4
8672	315.196	0.709803	0.192334	3.69047	0.000223841	0.00498963	ENSMUSG00000038608	Dock10
3575	1568.27	-0.805126	0.218318	-3.68785	0.000226153	0.00501952	ENSMUSG00000037458	Azin1
1929	1115.23	0.594585	0.161213	3.68819	0.000225852	0.00501952	ENSMUSG00000045691	Thtpa
6270	964.159	-0.563721	0.152905	-3.68675	0.000227136	0.00503343	ENSMUSG00000038843	Gcnt1
12010	1320.98	-0.928332	0.25183	-3.68635	0.000227495	0.00503346	ENSMUSG00000022351	Sqle
3432	13751.6	-0.422702	0.114736	-3.68414	0.000229478	0.00506938	ENSMUSG00000003429	Rps11
1907	178.442	1.04746	0.284404	3.68299	0.000230517	0.00508436	ENSMUSG00000022833	Ccdc14
903	24.447	-2.54471	0.691186	-3.68165	0.000231726	0.00508715	ENSMUSG00000062382	Ftl1-ps1
12322	2699.68	-0.606107	0.164612	-3.68204	0.000231373	0.00508715	ENSMUSG00000063558	Aox1
11349	3747.61	0.656988	0.178427	3.68211	0.000231314	0.00508715	ENSMUSG00000037419	Endod1
12337	2706.43	0.592029	0.160826	3.68119	0.000232152	0.00508857	ENSMUSG00000064325	Hhip
12438	2458.68	-0.431968	0.117435	-3.67837	0.000234731	0.00512915	ENSMUSG00000029622	Arpc1b
11530	830.188	0.557513	0.151561	3.67847	0.000234635	0.00512915	ENSMUSG00000024302	Dtna
1111	419.454	0.728106	0.198017	3.67698	0.000236009	0.00514908	ENSMUSG00000033790	Tubgcp5
12239	345.336	-0.87565	0.238577	-3.6703	0.000242262	0.00527735	ENSMUSG00000028862	Map3k6
16955	53.1761	-2.03361	0.554742	-3.66586	0.000246509	0.0053533	ENSMUSG00000054200	Ffar4
6873	2604.04	0.655604	0.178827	3.66614	0.000246239	0.0053533	ENSMUSG00000046743	Fat4
17000	856.627	-0.932426	0.254506	-3.66368	0.000248619	0.00536606	ENSMUSG00000033610	Pank1
15192	220.678	-0.80986	0.221007	-3.6644	0.000247919	0.00536606	ENSMUSG00000020486	2020-09-04
16812	8255.69	-0.685408	0.187069	-3.66394	0.00024837	0.00536606	ENSMUSG00000033863	Klf9
3797	796.159	-0.427129	0.116561	-3.66444	0.000247884	0.00536606	ENSMUSG00000025867	Cplx2
12466	1966.4	-0.600537	0.164295	-3.65523	0.000256954	0.00553747	ENSMUSG00000072720	Myo18b
6585	769.628	0.583765	0.159821	3.65262	0.000259573	0.00558538	ENSMUSG00000045005	Fzd5
11761	1335.73	0.644916	0.176729	3.64917	0.00026309	0.00565243	ENSMUSG00000038146	Notch3
484	401.59	-0.846823	0.232098	-3.64856	0.000263716	0.00565725	ENSMUSG00000016194	Hsd11b1
15173	3641.78	0.375516	0.102985	3.64634	0.000266007	0.00569773	ENSMUSG00000058799	Nap1l1
315	622.186	0.517541	0.142002	3.64461	0.000267796	0.00572734	ENSMUSG00000031511	Arhgef7
6254	1008.23	-0.413428	0.113522	-3.64183	0.000270704	0.00578076	ENSMUSG00000047557	Lxn
4415	2530.2	-0.541473	0.148719	-3.64092	0.000271668	0.00579258	ENSMUSG00000002688	Prkd1
10900	342.266	-1.17906	0.324083	-3.63814	0.000274612	0.00582889	ENSMUSG00000022868	Ahsg
3996	458.589	0.690295	0.189701	3.63886	0.000273847	0.00582889	ENSMUSG00000000531	Grasp
10431	245.247	0.856173	0.23533	3.63818	0.000274573	0.00582889	ENSMUSG00000043496	Tril
15593	1506.23	0.742674	0.204293	3.63533	0.000277625	0.00588397	ENSMUSG00000074227	Spint2
16736	125.481	-2.01662	0.555049	-3.63323	0.000279892	0.00592312	ENSMUSG00000024989	Cep55
16801	87.892	2.34951	0.647107	3.63079	0.000282556	0.00597053	ENSMUSG00000090291	Lrrc10b
10014	902.823	0.804162	0.221739	3.62661	0.000287166	0.00605887	ENSMUSG00000025147	Mob2
13618	422.806	-2.82393	0.778979	-3.62517	0.000288777	0.00608374	ENSMUSG00000040564	Apoc1
15415	237.337	-1.44567	0.398903	-3.62412	0.000289943	0.00609918	ENSMUSG00000037709	Fam13a
8169	503.022	0.506873	0.139947	3.62188	0.000292468	0.00614314	ENSMUSG00000070737	Tmem35b
3044	801.085	0.760763	0.210118	3.62064	0.000293875	0.0061635	ENSMUSG00000037280	Galnt6
1113	1193.17	0.380655	0.105231	3.61733	0.000297657	0.00623355	ENSMUSG00000021930	Spryd7
5817	3046.33	-0.505834	0.13993	-3.61491	0.000300452	0.00628275	ENSMUSG00000044337	Ackr3
6054	327.31	0.740985	0.205057	3.61355	0.000302036	0.00630651	ENSMUSG00000028093	Acp6
16458	2921.27	-2.03323	0.562783	-3.61282	0.000302883	0.00631483	ENSMUSG00000024526	Cidea
3977	1694.45	-1.01945	0.282462	-3.60916	0.000307188	0.0063914	ENSMUSG00000028698	Pik3r3
9254	2009.34	0.366642	0.101593	3.60893	0.000307462	0.0063914	ENSMUSG00000023886	Smoc2
3131	22.4684	-2.04066	0.565642	-3.60769	0.000308936	0.00641258	ENSMUSG00000045102	Poln
9059	11200.1	0.662774	0.183788	3.60619	0.000310728	0.00644029	ENSMUSG00000024049	Myom1
13317	3195.02	-0.608453	0.168795	-3.60469	0.000312521	0.00646794	ENSMUSG00000038462	Uqcrfs1
3221	868.517	-0.515249	0.143107	-3.60045	0.000317661	0.00656469	ENSMUSG00000020741	Cluh
13204	27.516	-2.78493	0.773949	-3.59834	0.000320254	0.00660858	ENSMUSG00000035042	Ccl5
14369	379.432	0.599354	0.166589	3.59779	0.000320931	0.00661287	ENSMUSG00000058093	Zfp729b
4815	663.558	-0.66372	0.184664	-3.5942	0.000325387	0.00668757	ENSMUSG00000029545	Acads
461	1613.7	-0.580238	0.161441	-3.59411	0.000325506	0.00668757	ENSMUSG00000031545	Gpat4
1727	110.806	-1.88944	0.525857	-3.59308	0.000326796	0.00670431	ENSMUSG00000037686	Aspg
14740	527.387	0.46228	0.128672	3.5927	0.000327272	0.00670431	ENSMUSG00000044952	Kctd21
14117	22.0027	-3.38463	0.942438	-3.59136	0.000328956	0.00672904	ENSMUSG00000015405	Ace2
12682	83.7679	-1.21832	0.339294	-3.59076	0.000329719	0.00673487	ENSMUSG00000019464	Ptger1
5448	1124.18	-0.55391	0.154293	-3.58998	0.000330702	0.00674516	ENSMUSG00000029705	Cux1
15963	459.007	0.611725	0.170521	3.58739	0.000334006	0.00680272	ENSMUSG00000000690	Hoxb6
14797	466.785	-1.05763	0.294902	-3.58637	0.000335315	0.00681953	ENSMUSG00000029648	Flt1
9805	728.127	-0.510192	0.142289	-3.5856	0.000336308	0.00682004	ENSMUSG00000009293	Ube2g2
16777	92950.7	0.476263	0.132823	3.5857	0.000336179	0.00682004	ENSMUSG00000024661	Fth1
978	332.263	-0.992551	0.276879	-3.58479	0.000337354	0.00683141	ENSMUSG00000048758	Rpl29
4758	426.865	0.620008	0.173029	3.58326	0.000339328	0.00686154	ENSMUSG00000044807	Zfp354c
2823	5075.14	-0.558989	0.156047	-3.58219	0.000340727	0.00687995	ENSMUSG00000040740	Slc25a34
9260	21.015	-4.05096	1.13201	-3.57855	0.0003455	0.00696634	ENSMUSG00000047528	Als2cr12
16919	200.796	0.831545	0.232439	3.57747	0.000346939	0.00698537	ENSMUSG00000056671	Prelid2
16591	159.629	-0.760009	0.212543	-3.57579	0.00034917	0.00702025	ENSMUSG00000058927	Gm10053
9275	52.9288	-1.72166	0.481617	-3.57475	0.000350559	0.00703004	ENSMUSG00000045534	Kcna5
16844	585.554	0.456538	0.127714	3.57468	0.000350654	0.00703004	ENSMUSG00000091561	Gm6665
6325	611.923	0.504099	0.141096	3.57273	0.000353277	0.00707256	ENSMUSG00000049536	Tceal1
7625	1047.68	-0.704179	0.197206	-3.57078	0.000355926	0.00711549	ENSMUSG00000062908	Acadm
13169	323.544	-1.61606	0.452838	-3.56875	0.000358689	0.00716058	ENSMUSG00000046275	Tusc5
7525	335.106	0.614969	0.172492	3.5652	0.000363577	0.00724788	ENSMUSG00000033233	Trim45
15559	91.92	1.30695	0.366849	3.56263	0.000367161	0.00730899	ENSMUSG00000020123	Avpr1a
6246	211.163	-1.22647	0.34433	-3.5619	0.000368179	0.00731893	ENSMUSG00000023809	Rps6ka2
16944	1100.04	-0.589554	0.1656	-3.56011	0.000370696	0.00735857	ENSMUSG00000056612	Ppp1r14b
2543	1014.51	-0.813075	0.228489	-3.55848	0.000373	0.00739391	ENSMUSG00000003032	Klf4
15484	20307.6	0.523628	0.147228	3.55657	0.000375723	0.00743741	ENSMUSG00000040998	Npnt
915	88.535	-1.46569	0.412396	-3.55409	0.000379287	0.00749744	ENSMUSG00000041957	Pkp2
13055	1725.38	-0.496808	0.139836	-3.55278	0.00038118	0.00752429	ENSMUSG00000019179	Mdh2
6847	97.3191	-1.68756	0.475185	-3.55137	0.000383229	0.00755416	ENSMUSG00000021187	Tc2n
7585	126.278	-1.10227	0.310445	-3.5506	0.000384355	0.00756578	ENSMUSG00000029669	Tspan12
13548	24.5408	2.18187	0.614587	3.55014	0.000385026	0.00756841	ENSMUSG00000055409	Nell1
9705	762.84	-2.95465	0.833289	-3.54577	0.000391473	0.00768443	ENSMUSG00000028341	Nr4a3
11584	46.9493	-1.65097	0.465668	-3.54537	0.000392056	0.00768517	ENSMUSG00000030867	Plk1
7681	104.892	-0.975381	0.275355	-3.54226	0.000396712	0.00775486	ENSMUSG00000013367	Iglon5
13970	9367.09	-0.458276	0.129368	-3.54241	0.000396483	0.00775486	ENSMUSG00000025393	Atp5b
5755	2775.47	-0.557246	0.157355	-3.54133	0.000398116	0.00777153	ENSMUSG00000040659	Efhd2
9573	4198.84	-0.341903	0.0965648	-3.54066	0.000399127	0.00778049	ENSMUSG00000031167	Rbm3
7420	7529.86	-0.717423	0.202718	-3.53903	0.000401603	0.00779641	ENSMUSG00000026249	Serpine2
7830	657.731	0.730792	0.206487	3.53917	0.000401382	0.00779641	ENSMUSG00000054519	Zfp867
12334	2153.09	0.868996	0.245497	3.53974	0.000400521	0.00779641	ENSMUSG00000027883	Gpsm2
8079	241.152	-1.27853	0.361485	-3.53688	0.000404891	0.00784935	ENSMUSG00000026107	Nabp1
15941	2509.09	0.367436	0.103898	3.53651	0.000405444	0.00784935	ENSMUSG00000033444	Specc1l
8547	959.72	-0.397357	0.112503	-3.53195	0.000412502	0.00797504	ENSMUSG00000066456	Hmgn3
5342	850.963	0.44423	0.125799	3.53128	0.000413553	0.0079844	ENSMUSG00000049502	Dtx3l
361	225.757	-1.03328	0.293155	-3.52469	0.00042398	0.00816335	ENSMUSG00000027555	Car13
1159	910.595	0.737094	0.209107	3.52496	0.000423552	0.00816335	ENSMUSG00000041073	Nacad
14340	397.276	-2.36767	0.672019	-3.52321	0.000426353	0.00819785	ENSMUSG00000023087	Noct
765	26.9447	-2.91991	0.829671	-3.51936	0.000432589	0.00830641	ENSMUSG00000026387	Sctr
2930	996.89	0.384031	0.109267	3.51462	0.000440387	0.00844464	ENSMUSG00000050192	Eif5a2
5829	1381.28	0.563797	0.160442	3.51403	0.000441356	0.00845173	ENSMUSG00000044068	Zrsr1
2473	14121.1	0.304436	0.086739	3.50979	0.000448458	0.00857608	ENSMUSG00000034290	Nek9
5109	1372.07	-0.543473	0.154878	-3.50905	0.000449706	0.00858829	ENSMUSG00000025204	Ndufb8
10808	20.7296	-4.86404	1.38715	-3.50651	0.000454029	0.00865912	ENSMUSG00000027445	Cst9
10803	2976.76	-2.79867	0.798592	-3.5045	0.000457459	0.00871273	ENSMUSG00000068614	Actc1
13524	1653.47	0.554762	0.158331	3.5038	0.000458669	0.008724	ENSMUSG00000034780	B3galt1
6779	821.681	-0.494355	0.14114	-3.50258	0.000460781	0.00875235	ENSMUSG00000030835	Nomo1
1690	537.342	0.578263	0.165137	3.50171	0.00046229	0.00876469	ENSMUSG00000027203	Dut
15862	679.453	0.583616	0.166677	3.50148	0.000462674	0.00876469	ENSMUSG00000018395	Kif3a
16586	2003.45	0.500588	0.143004	3.50053	0.000464342	0.00878447	ENSMUSG00000056124	B4galt6
7971	634.327	-0.509111	0.145494	-3.49918	0.000466692	0.00881711	ENSMUSG00000006818	Sod2
12599	417.754	-0.98531	0.281725	-3.49741	0.00046979	0.00886376	ENSMUSG00000020085	Aifm2
10516	7433.04	-0.874418	0.250054	-3.49692	0.000470662	0.00886833	ENSMUSG00000025283	Sat1
10898	203.6	1.57985	0.451834	3.49653	0.000471346	0.00886935	ENSMUSG00000020524	Gria1
4707	3207.18	-0.597693	0.171017	-3.49494	0.000474169	0.00891059	ENSMUSG00000012428	Steap4
4264	617.528	-1.27438	0.364728	-3.49405	0.000475745	0.00892738	ENSMUSG00000032332	Col12a1
13766	707.509	-0.689565	0.197372	-3.49373	0.00047633	0.00892738	ENSMUSG00000031373	Car5b
14728	81.5902	-1.24922	0.357603	-3.4933	0.000477086	0.00892967	ENSMUSG00000031756	Cenpn
3270	655.467	0.532646	0.15256	3.49138	0.000480528	0.00898217	ENSMUSG00000037643	Prkci
2698	2064.95	-0.500985	0.143524	-3.4906	0.000481944	0.00899671	ENSMUSG00000027406	Idh3b
8722	5546.46	0.325959	0.0934798	3.48695	0.000488569	0.00909628	ENSMUSG00000029552	Tes
12142	1321.17	0.5132	0.147169	3.48714	0.000488219	0.00909628	ENSMUSG00000062937	Mtap
17020	33.9462	-1.8222	0.522823	-3.4853	0.000491583	0.00912829	ENSMUSG00000024669	Cd5
14800	1308.49	-0.520615	0.149363	-3.48557	0.000491084	0.00912829	ENSMUSG00000022964	Tmem50b
7843	356.123	0.647102	0.185746	3.4838	0.000494355	0.00916768	ENSMUSG00000072955	Tmsb15l
2939	86.9266	-1.77129	0.509067	-3.47948	0.000502389	0.00930442	ENSMUSG00000038943	Prc1
15730	2602.44	0.740267	0.212872	3.47753	0.000506062	0.00936015	ENSMUSG00000025348	Itga7
3163	19210.4	-1.92669	0.554763	-3.47299	0.000514697	0.00950739	ENSMUSG00000062515	Fabp4
12540	4895.78	-3.75837	1.08269	-3.47132	0.000517916	0.00955432	ENSMUSG00000031722	Hp
6964	3314.51	0.361695	0.104215	3.47067	0.000519155	0.00956466	ENSMUSG00000019370	Calm3
3647	986.939	0.491437	0.141619	3.47013	0.000520198	0.00957137	ENSMUSG00000029466	Anapc7
1165	11.3212	-3.81508	1.0997	-3.4692	0.000522001	0.00957954	ENSMUSG00000004885	Crabp2
15168	369.005	0.961757	0.277221	3.46928	0.000521848	0.00957954	ENSMUSG00000037813	D630003M21Rik
907	102.933	-1.35441	0.391005	-3.46391	0.000532392	0.00972226	ENSMUSG00000020641	Rsad2
6670	638.071	0.57008	0.164558	3.46432	0.00053158	0.00972226	ENSMUSG00000039485	Tspyl4
12307	271.015	0.79905	0.230616	3.46485	0.000530524	0.00972226	ENSMUSG00000078779	Zfp59
1616	76.2338	1.72138	0.496959	3.46383	0.000532538	0.00972226	ENSMUSG00000059187	Fam19a1
11540	360.405	-0.969283	0.279894	-3.46304	0.000534118	0.0097385	ENSMUSG00000028680	Plk3
13855	4787.35	0.350806	0.101374	3.4605	0.00053917	0.00981791	ENSMUSG00000020091	Eif4ebp2
8418	74.2573	-4.75545	1.37705	-3.45335	0.000553666	0.0100559	ENSMUSG00000053907	Mat2a
8981	108.164	-0.988232	0.286157	-3.45346	0.000553448	0.0100559	ENSMUSG00000039114	Nrn1
4749	16294.4	0.39086	0.113293	3.45	0.000560588	0.0101685	ENSMUSG00000021823	Vcl
15530	270.988	-1.03129	0.299105	-3.44793	0.000564908	0.0102074	ENSMUSG00000050860	Phospho1
9289	235.958	0.867891	0.251689	3.44827	0.000564182	0.0102074	ENSMUSG00000035829	Ppp1r26
16154	46.8924	1.21046	0.35106	3.44801	0.000564728	0.0102074	ENSMUSG00000054206	Gzmm
3630	6553.69	0.381137	0.110567	3.4471	0.000566646	0.0102209	ENSMUSG00000032359	Ctsh
6682	514.948	0.711092	0.2063	3.44688	0.0005671	0.0102209	ENSMUSG00000023147	Wrb
11836	50.3064	-1.65187	0.479384	-3.44581	0.000569351	0.0102483	ENSMUSG00000070423	Olfr558
2400	748.929	-0.519446	0.150848	-3.44351	0.000574206	0.0103225	ENSMUSG00000028447	Dctn3
6248	194.952	0.841163	0.24437	3.44217	0.000577075	0.0103609	ENSMUSG00000079560	Hoxa3
11405	1487.8	-0.415893	0.120844	-3.44158	0.000578324	0.0103665	ENSMUSG00000028223	Decr1
2775	260.47	1.04618	0.304006	3.44133	0.00057886	0.0103665	ENSMUSG00000078670	Fam174b
985	580.731	-0.563271	0.163844	-3.43785	0.000586347	0.0104873	ENSMUSG00000026260	Ndufa10
12781	1745.27	-0.635707	0.184946	-3.43727	0.000587614	0.0104966	ENSMUSG00000006800	Sulf2
7482	4324.44	-0.535023	0.15571	-3.43602	0.000590328	0.0105318	ENSMUSG00000032314	Etfa
8631	987.922	0.410976	0.119625	3.43553	0.000591391	0.0105374	ENSMUSG00000042804	Gpr153
274	171.546	0.763364	0.222743	3.4271	0.000610061	0.0108563	ENSMUSG00000033595	Lgi3
8556	17.9268	-2.49993	0.72975	-3.42574	0.000613136	0.0108973	ENSMUSG00000029343	Crybb1
5985	1363.34	-0.465133	0.135862	-3.42356	0.000618062	0.0109572	ENSMUSG00000039318	Rab3gap2
6645	790.547	0.375954	0.109811	3.42365	0.00061786	0.0109572	ENSMUSG00000046556	Zfp319
8536	10476.9	0.438448	0.128084	3.42312	0.000619061	0.0109611	ENSMUSG00000031246	Sh3bgrl
14173	2513.87	-0.316919	0.0926011	-3.42241	0.000620685	0.0109761	ENSMUSG00000075706	Gpx4
12675	3059.63	0.582538	0.170317	3.42032	0.000625481	0.011047	ENSMUSG00000074918	Inafm2
13076	2384.88	0.56585	0.165555	3.4179	0.000631068	0.0111317	ENSMUSG00000050288	Fzd2
826	52.0522	-1.89897	0.555975	-3.41557	0.000636481	0.0111934	ENSMUSG00000034311	Kif4
2349	1089.86	-0.705248	0.20648	-3.41558	0.000636454	0.0111934	ENSMUSG00000049091	Sephs2
870	1077.77	-0.508543	0.148898	-3.41537	0.000636945	0.0111934	ENSMUSG00000031400	G6pdx
1105	760.127	0.538565	0.157773	3.41354	0.000641252	0.011255	ENSMUSG00000061838	Suclg2
6907	9223.69	-0.300339	0.0880059	-3.41271	0.000643194	0.0112751	ENSMUSG00000028367	Txn1
11882	1960.33	-0.710596	0.208276	-3.4118	0.000645352	0.0112989	ENSMUSG00000030168	Adipor2
2323	3934.64	-0.315562	0.0927045	-3.40396	0.000664173	0.011614	ENSMUSG00000021109	Hif1a
16211	8.90335	-4.59073	1.3491	-3.40281	0.00066697	0.0116484	ENSMUSG00000035186	Ubd
2637	974.287	-0.613973	0.18047	-3.40209	0.000668736	0.0116648	ENSMUSG00000030536	Iqgap1
9387	19383.7	0.343341	0.10094	3.40144	0.000670324	0.011676	ENSMUSG00000041577	Prelp
16763	406.735	0.667967	0.196395	3.40115	0.000671033	0.011676	ENSMUSG00000071855	Ccdc112
10736	1088.09	-0.587879	0.172921	-3.3997	0.000674606	0.0117237	ENSMUSG00000037916	Ndufv1
13967	245.548	-0.635552	0.187032	-3.39808	0.000678597	0.0117496	ENSMUSG00000032860	P2ry2
15546	2189.46	-0.490591	0.144369	-3.39818	0.000678362	0.0117496	ENSMUSG00000020163	Uqcr11
5671	1039	0.443928	0.13063	3.39835	0.000677933	0.0117496	ENSMUSG00000026589	Sec16b
5954	3429.98	-0.811506	0.238924	-3.3965	0.000682526	0.0118031	ENSMUSG00000021367	Edn1
2812	8684.05	0.364271	0.107279	3.39554	0.000684924	0.0118301	ENSMUSG00000022186	Oxct1
2566	11839.8	-0.455625	0.134292	-3.39278	0.000691861	0.0119352	ENSMUSG00000032231	Anxa2
5061	119.153	-0.950692	0.280261	-3.39216	0.000693435	0.0119477	ENSMUSG00000029482	Aacs
4275	978.375	0.511966	0.150941	3.39183	0.000694277	0.0119477	ENSMUSG00000073176	Zfp449
14996	487.754	-0.632533	0.186533	-3.391	0.000696378	0.0119692	ENSMUSG00000023951	Vegfa
9617	938.913	-3.3292	0.982099	-3.38988	0.000699228	0.011989	ENSMUSG00000030278	Cidec
5701	126.634	-0.891408	0.262953	-3.38999	0.000698943	0.011989	ENSMUSG00000032625	Thsd7a
15242	102.932	-1.96912	0.581102	-3.3886	0.000702507	0.0120305	ENSMUSG00000027326	Knl1
7441	616.055	-0.873697	0.257945	-3.38714	0.000706244	0.0120619	ENSMUSG00000027961	Lrrc39
8948	4684.65	-0.598555	0.1767	-3.38741	0.000705565	0.0120619	ENSMUSG00000007613	Tgfbr1
11008	819.129	0.794141	0.234475	3.38689	0.000706906	0.0120619	ENSMUSG00000055116	Arntl
2360	235.527	0.698702	0.20637	3.38567	0.000710047	0.0121008	ENSMUSG00000051177	Plcb1
4740	3444.2	0.614421	0.181542	3.38445	0.000713205	0.01214	ENSMUSG00000004383	Large1
1968	751.438	0.767613	0.22708	3.38036	0.000723904	0.0123072	ENSMUSG00000063430	Wscd2
15229	812.387	-0.74835	0.221463	-3.37913	0.000727163	0.0123329	ENSMUSG00000030653	Gm45837
5570	3900	-0.547378	0.161974	-3.37942	0.000726379	0.0123329	ENSMUSG00000009863	Sdhb
190	337.514	0.544783	0.161277	3.37792	0.000730354	0.0123721	ENSMUSG00000027001	Dusp19
6208	643.364	-0.792889	0.234755	-3.37752	0.000731417	0.0123753	ENSMUSG00000028603	Scp2
11879	965.601	0.607786	0.180098	3.37474	0.000738852	0.0124861	ENSMUSG00000024998	Plce1
11536	1847.36	-0.522208	0.154819	-3.37303	0.000743469	0.012549	ENSMUSG00000002379	Ndufa11
3972	1238.85	-1.04551	0.31009	-3.37162	0.00074728	0.0125983	ENSMUSG00000111410	Gm49337
10290	1813.14	0.687352	0.203894	3.37112	0.00074864	0.0126061	ENSMUSG00000026308	Klhl30
6188	659.161	0.6235	0.185005	3.37017	0.000751209	0.0126343	ENSMUSG00000047749	Zc3hav1l
2064	635.412	0.738169	0.219248	3.36682	0.000760404	0.0127737	ENSMUSG00000016758	Bik
16110	85.1883	-1.43787	0.427144	-3.36623	0.000762038	0.0127859	ENSMUSG00000030137	Tuba8
3757	486.876	-0.984579	0.292692	-3.36387	0.00076857	0.0128802	ENSMUSG00000028893	Sesn2
17039	16672.7	0.396369	0.117917	3.36141	0.000775462	0.0129705	ENSMUSG00000036103	Colec12
11291	206.333	0.7978	0.23735	3.36129	0.000775802	0.0129705	ENSMUSG00000022353	Mtss1
12038	493.033	1.30623	0.389253	3.35574	0.000791531	0.0132178	ENSMUSG00000036578	Fxyd7
9744	104.576	-1.00634	0.29997	-3.35481	0.000794203	0.0132311	ENSMUSG00000030545	Pex11a
2368	645.958	0.466852	0.139149	3.35506	0.00079347	0.0132311	ENSMUSG00000057982	Zfp809
15646	441.357	-0.860788	0.256705	-3.35322	0.000798786	0.0132917	ENSMUSG00000070348	Ccnd1
2151	595.791	-0.997654	0.297648	-3.3518	0.000802889	0.0133442	ENSMUSG00000031849	Comp
185	112.327	1.14068	0.340538	3.34964	0.000809164	0.0134327	ENSMUSG00000071531	Gprin2
5524	1816.08	-0.54202	0.161883	-3.34823	0.000813309	0.0134698	ENSMUSG00000029223	Uchl1
15397	7719.77	-0.342586	0.102313	-3.34842	0.000812727	0.0134698	ENSMUSG00000016559	H3f3b
3260	110.624	-1.00534	0.300464	-3.34597	0.000819951	0.0135638	ENSMUSG00000051590	Map3k19
960	1977.77	0.505748	0.151217	3.34452	0.000824254	0.013619	ENSMUSG00000003955	Fam162a
4032	37.6893	-2.30524	0.689668	-3.34254	0.000830161	0.0137006	ENSMUSG00000029417	Cxcl9
8758	1061.21	0.595561	0.178231	3.34152	0.000833212	0.0137349	ENSMUSG00000025978	Rftn2
3285	2707.7	0.46998	0.140684	3.34067	0.000835754	0.0137607	ENSMUSG00000114942	Gm49361
4072	269.3	-0.776333	0.232487	-3.33926	0.000840022	0.0138148	ENSMUSG00000000489	Pdgfb
4535	43.9782	1.31738	0.394653	3.33806	0.00084364	0.0138581	ENSMUSG00000048065	Cyb5r2
16436	767.23	-0.564651	0.169259	-3.33601	0.000849914	0.0139449	ENSMUSG00000024427	Spry4
7659	4465.97	0.512552	0.153831	3.33191	0.000862521	0.0141353	ENSMUSG00000025784	Clec3b
14439	134.702	-1.66418	0.499882	-3.32915	0.000871124	0.0142597	ENSMUSG00000006398	Cdc20
16949	27344.3	0.310292	0.0932394	3.3279	0.000875018	0.0143068	ENSMUSG00000053617	Sh3pxd2a
15216	2591.82	-0.453709	0.136359	-3.3273	0.000876911	0.0143212	ENSMUSG00000053898	Ech1
13351	1733.49	0.418864	0.125962	3.32533	0.000883155	0.0144065	ENSMUSG00000029338	Antxr2
12931	266.275	-0.866987	0.261013	-3.32162	0.000894959	0.0145821	ENSMUSG00000021701	Plk2
11890	127.229	-1.76643	0.531999	-3.32037	0.000898974	0.0146306	ENSMUSG00000027452	Acss1
6737	369.931	-0.574937	0.173226	-3.319	0.000903406	0.0146858	ENSMUSG00000025584	Pde8a
6727	49.5332	-1.83121	0.551955	-3.31769	0.000907663	0.014738	ENSMUSG00000039462	Col10a1
13045	432.78	0.489682	0.147617	3.31725	0.000909079	0.014744	ENSMUSG00000038248	Sobp
6228	157.818	-0.820696	0.247488	-3.31611	0.000912805	0.0147874	ENSMUSG00000054717	Hmgb2
16175	780.435	-0.414976	0.125154	-3.31571	0.000914091	0.0147913	ENSMUSG00000069769	Msi2
10275	1585.71	-0.594913	0.179544	-3.31346	0.000921501	0.0148941	ENSMUSG00000024561	Mbd1
7789	250.097	0.92126	0.27818	3.31174	0.000927182	0.0149687	ENSMUSG00000023000	Dhh
1234	1028.5	-0.438311	0.132465	-3.30887	0.000936739	0.0151057	ENSMUSG00000004789	Dlst
15033	6946.01	-0.416243	0.125821	-3.3082	0.000938969	0.0151125	ENSMUSG00000005683	Cs
15820	3214.75	0.502271	0.151831	3.3081	0.000939304	0.0151125	ENSMUSG00000032714	Syde1
10571	885.026	-0.716731	0.217007	-3.3028	0.000957253	0.0153837	ENSMUSG00000033039	Micall1
7840	182.365	0.753963	0.228419	3.30078	0.00096415	0.0154769	ENSMUSG00000089768	Tmsb15b1
4648	8713.72	-0.391162	0.118632	-3.29726	0.000976314	0.0156368	ENSMUSG00000029632	Ndufa4
16468	3880.08	0.35994	0.109163	3.29726	0.000976327	0.0156368	ENSMUSG00000033478	Fam160b1
2122	1923.33	0.592573	0.179946	3.29306	0.000991044	0.0158497	ENSMUSG00000031673	Cdh11
15698	328.161	0.686378	0.208447	3.29282	0.000991874	0.0158497	ENSMUSG00000034278	Dnajc17
12962	17921.5	0.356144	0.108259	3.28973	0.00100284	0.0159988	ENSMUSG00000036446	Lum
5703	163.267	0.866839	0.263513	3.28955	0.00100347	0.0159988	ENSMUSG00000028573	Fggy
9761	449.446	-0.85333	0.259588	-3.28725	0.00101172	0.0161121	ENSMUSG00000037112	Sik2
5874	2683.28	0.512068	0.15601	3.28229	0.00102969	0.0163798	ENSMUSG00000051495	Irf2bp2
13020	35.9983	1.59333	0.485611	3.28108	0.00103409	0.0164312	ENSMUSG00000040287	Stac3
7561	547.347	0.559189	0.170487	3.27996	0.00103823	0.0164681	ENSMUSG00000042063	Zfp386
13763	1077.89	0.564099	0.171991	3.27982	0.00103875	0.0164681	ENSMUSG00000036863	Syde2
16652	6.9085	-5.09611	1.5546	-3.27809	0.00104511	0.0165503	ENSMUSG00000053441	Adamts19
4115	734.21	-0.831129	0.253712	-3.27588	0.00105333	0.0166432	ENSMUSG00000021365	Nedd9
16646	7853.6	0.437	0.133396	3.27597	0.001053	0.0166432	ENSMUSG00000024900	Cpt1a
2617	66.297	-1.31834	0.402517	-3.27525	0.00105569	0.0166617	ENSMUSG00000042734	Ttc9
14387	17.4496	-2.30619	0.704473	-3.27364	0.00106172	0.0167381	ENSMUSG00000026475	Rgs16
15536	207.491	-0.773386	0.236292	-3.273	0.00106411	0.0167571	ENSMUSG00000038811	Gngt2
3571	4818.39	-0.371108	0.113405	-3.27242	0.00106633	0.0167732	ENSMUSG00000064215	Ifi27
3128	89.7475	-0.953769	0.291541	-3.27148	0.00106988	0.0168088	ENSMUSG00000026853	Crat
7227	749.775	0.545792	0.166848	3.27119	0.00107097	0.0168088	ENSMUSG00000003929	Zfp81
1267	629.574	-1.10356	0.337403	-3.27074	0.00107268	0.0168168	ENSMUSG00000056313	Tcim
12102	5551.33	-0.696744	0.213144	-3.26888	0.00107973	0.0168711	ENSMUSG00000024164	C3
8414	562.812	-0.495283	0.151504	-3.26912	0.00107884	0.0168711	ENSMUSG00000001946	Esam
4751	3626.87	-0.439515	0.134443	-3.26916	0.00107866	0.0168711	ENSMUSG00000058254	Tspan7
10595	60.459	-2.01957	0.617935	-3.26826	0.00108211	0.0168895	ENSMUSG00000026834	Acvr1c
2242	80.2731	-1.36781	0.418734	-3.26653	0.00108875	0.0169557	ENSMUSG00000020901	Pik3r5
8720	3349.92	-0.905757	0.277279	-3.26659	0.00108853	0.0169557	ENSMUSG00000028211	Trp53inp1
7130	962.189	0.409769	0.125471	3.26585	0.00109136	0.0169774	ENSMUSG00000034525	Ice1
16644	2319.23	-0.401599	0.123003	-3.26495	0.00109482	0.0170056	ENSMUSG00000002658	Gtf2f1
12081	3146.75	0.836294	0.256158	3.26476	0.00109558	0.0170056	ENSMUSG00000038156	Spon1
2666	265.981	0.838949	0.257051	3.26374	0.00109952	0.017048	ENSMUSG00000030486	Zfp108
15840	938.351	-0.735592	0.225647	-3.25992	0.00111442	0.0172601	ENSMUSG00000039005	Tlr4
10584	24.1605	-2.76451	0.848447	-3.25832	0.00112074	0.0173389	ENSMUSG00000043705	Capn13
13316	49.9557	1.48155	0.455153	3.25505	0.00113373	0.0175206	ENSMUSG00000040649	Rimklb
9332	190.814	0.669017	0.205567	3.2545	0.00113593	0.0175354	ENSMUSG00000054893	Zfp667
2767	264.324	-0.690546	0.212252	-3.25342	0.00114025	0.0175828	ENSMUSG00000003721	Insig2
17033	73.7951	-2.18223	0.671063	-3.2519	0.00114636	0.0176578	ENSMUSG00000095456	Il11ra2
7908	667.289	0.64401	0.198076	3.25133	0.00114865	0.0176736	ENSMUSG00000074676	Foxs1
4334	562.913	-1.07028	0.329304	-3.25013	0.00115352	0.01771	ENSMUSG00000001467	Cyp51
15424	578.21	1.06858	0.328757	3.25035	0.00115262	0.01771	ENSMUSG00000045555	Mettl24
7268	690.119	0.391457	0.120496	3.2487	0.00115932	0.0177603	ENSMUSG00000033943	Mga
15644	480.161	0.947105	0.291508	3.24899	0.00115816	0.0177603	ENSMUSG00000020676	Ccl11
12211	1027.65	0.406672	0.125224	3.24755	0.00116403	0.0178004	ENSMUSG00000037022	Mmaa
15715	228.708	0.75389	0.232149	3.24744	0.00116446	0.0178004	ENSMUSG00000018012	Rac3
16733	50.868	-2.25464	0.694433	-3.24674	0.00116736	0.0178253	ENSMUSG00000044201	Cdc25c
8360	38.6984	1.74222	0.537074	3.24392	0.00117898	0.0179832	ENSMUSG00000051920	Rspo2
13110	359.164	0.541387	0.166912	3.24354	0.00118056	0.0179879	ENSMUSG00000031286	Glt28d2
13390	129.097	-1.8472	0.570397	-3.23845	0.0012018	0.0182792	ENSMUSG00000019942	Cdk1
15640	6652.77	0.37786	0.116683	3.23834	0.00120227	0.0182792	ENSMUSG00000038648	Creb3l2
16629	2609.65	0.382859	0.118316	3.2359	0.00121259	0.0184162	ENSMUSG00000040852	Plekhh2
6623	8040.04	-0.455332	0.140756	-3.2349	0.00121686	0.0184612	ENSMUSG00000048126	Col6a3
8313	71.3948	-1.01617	0.314296	-3.23316	0.0012243	0.0185541	ENSMUSG00000023908	Pkmyt1
5752	946.383	0.534713	0.165411	3.23263	0.00122655	0.0185682	ENSMUSG00000028776	Tinagl1
14433	2842.86	-0.42266	0.130811	-3.23107	0.0012333	0.0186503	ENSMUSG00000003072	Atp5d
8021	1969.07	0.551706	0.170782	3.23047	0.00123587	0.0186692	ENSMUSG00000029231	Pdgfra
9188	967.219	-0.463457	0.143484	-3.23003	0.00123778	0.0186708	ENSMUSG00000022013	Dnajc15
1759	707.352	0.499156	0.154546	3.22983	0.00123863	0.0186708	ENSMUSG00000006576	Slc4a3
13743	257.636	0.747247	0.231462	3.22838	0.00124495	0.0187461	ENSMUSG00000021754	Map3k1
11643	1544.85	-0.319817	0.0992273	-3.22308	0.0012682	0.0190759	ENSMUSG00000057530	Ece1
7616	1409.77	0.468101	0.145378	3.21989	0.00128238	0.0192685	ENSMUSG00000029563	Foxp2
13441	7437.18	0.469484	0.145931	3.21716	0.00129465	0.0194322	ENSMUSG00000004665	Cnn2
8682	572.771	-0.584905	0.181861	-3.21622	0.00129889	0.0194751	ENSMUSG00000004040	Stat3
16022	15.3253	-2.80737	0.872991	-3.2158	0.00130079	0.0194829	ENSMUSG00000016255	Tubb1
1910	11895.5	-0.384664	0.119633	-3.21537	0.00130277	0.0194832	ENSMUSG00000020456	Ogdh
6537	5550.8	1.43713	0.446983	3.21519	0.00130358	0.0194832	ENSMUSG00000007122	Casq1
15837	11207.9	-0.526087	0.163915	-3.20951	0.00132963	0.0198514	ENSMUSG00000031636	Pdlim3
345	1021.93	0.492949	0.153684	3.20756	0.00133867	0.0199654	ENSMUSG00000042363	Lgalsl
15223	195.418	-1.5713	0.48997	-3.20693	0.00134161	0.0199702	ENSMUSG00000022346	Myc
6169	180.892	-0.960442	0.299494	-3.20688	0.00134183	0.0199702	ENSMUSG00000027840	Wnt2b
12391	433.84	0.438692	0.136815	3.20647	0.00134375	0.0199777	ENSMUSG00000040321	Zfp770
4956	1347.79	-2.14892	0.670727	-3.20387	0.00135593	0.0201375	ENSMUSG00000031762	Mt2
9473	26.3007	-2.85428	0.891305	-3.20237	0.00136304	0.0202218	ENSMUSG00000072680	Tmem254c
6275	2337.82	0.504895	0.157708	3.20146	0.00136735	0.0202644	ENSMUSG00000034485	Uaca
7716	263.437	0.567932	0.177426	3.20095	0.00136975	0.0202786	ENSMUSG00000011171	Vipr2
9774	27.7085	-2.21012	0.690684	-3.1999	0.00137475	0.0202887	ENSMUSG00000015090	Ptgds
7136	636.403	0.417393	0.130422	3.20032	0.00137275	0.0202887	ENSMUSG00000079083	Jrkl
11022	959.786	0.502541	0.157034	3.2002	0.00137334	0.0202887	ENSMUSG00000038305	Spats2l
3414	135.194	-0.786287	0.245753	-3.1995	0.00137665	0.0202955	ENSMUSG00000040428	Plekha4
14410	176.903	-1.18699	0.371143	-3.19819	0.00138293	0.0203667	ENSMUSG00000064225	Paqr9
5097	81.0953	-2.16867	0.678222	-3.19758	0.00138584	0.0203883	ENSMUSG00000029195	Klb
332	435.131	-0.846863	0.264948	-3.19634	0.00139184	0.0204552	ENSMUSG00000026670	Uap1
14495	1475.15	0.354296	0.11089	3.19503	0.00139817	0.0205268	ENSMUSG00000026471	Mr1
12650	9.21594	-3.53364	1.10612	-3.19462	0.00140014	0.0205344	ENSMUSG00000035835	Plppr3
3880	132.711	-1.51343	0.473856	-3.19387	0.00140381	0.0205388	ENSMUSG00000071454	Dtnb
15719	1620.8	-0.656476	0.205556	-3.19366	0.00140481	0.0205388	ENSMUSG00000020777	Acox1
5003	396.212	0.634822	0.198764	3.19384	0.00140393	0.0205388	ENSMUSG00000046658	Zfp316
836	38.3766	-1.87608	0.587689	-3.1923	0.00141143	0.0206117	ENSMUSG00000003665	Has1
7161	133.968	0.721333	0.225979	3.19204	0.00141272	0.0206117	ENSMUSG00000048550	Thnsl1
9197	4758.96	0.421491	0.132059	3.19168	0.00141448	0.020616	ENSMUSG00000026255	Efhd1
3517	128.007	-1.38053	0.433369	-3.18558	0.00144463	0.0210337	ENSMUSG00000027306	Nusap1
7853	1067.05	-0.751883	0.236112	-3.18444	0.00145035	0.0210734	ENSMUSG00000039384	Dusp10
12888	2446.41	0.373807	0.117385	3.18445	0.0014503	0.0210734	ENSMUSG00000020032	Nuak1
12808	145.201	-1.38364	0.434589	-3.18379	0.00145362	0.0210991	ENSMUSG00000061068	Mcpt4
16764	1493.57	0.601452	0.188932	3.18343	0.00145542	0.0211036	ENSMUSG00000052713	Zfp608
308	466.078	-0.562116	0.176899	-3.17761	0.00148494	0.0215096	ENSMUSG00000032643	Fhl3
1048	535.092	-1.00556	0.316581	-3.1763	0.00149165	0.0215846	ENSMUSG00000057457	Phex
14144	1414.18	-0.684624	0.215613	-3.17524	0.00149712	0.021627	ENSMUSG00000075307	Klhl41
14013	330.126	-0.624588	0.196712	-3.17514	0.00149766	0.021627	ENSMUSG00000035473	Galm
9813	97.976	-1.1414	0.35957	-3.17435	0.00150174	0.0216638	ENSMUSG00000028033	Kcnq5
905	3222.28	-0.390136	0.12296	-3.17287	0.0015094	0.021752	ENSMUSG00000016427	Ndufa1
8730	2417.89	-0.319755	0.100812	-3.17181	0.00151492	0.0217863	ENSMUSG00000004558	Ndrg2
14922	4240.2	-0.317233	0.100025	-3.17153	0.0015164	0.0217863	ENSMUSG00000020720	Psmd12
2979	4250.86	0.345989	0.109092	3.17152	0.00151642	0.0217863	ENSMUSG00000031987	Egln1
5430	562.333	-0.472102	0.148909	-3.1704	0.00152227	0.0218481	ENSMUSG00000054150	Syne3
2130	526.959	-0.783264	0.247094	-3.1699	0.00152493	0.021864	ENSMUSG00000041426	Hibch
2867	47.5459	-2.16255	0.68247	-3.16871	0.00153115	0.021931	ENSMUSG00000020330	Hmmr
1504	2398.93	-0.424638	0.134103	-3.1665	0.00154284	0.0220759	ENSMUSG00000061518	Cox5b
558	917.792	0.391608	0.123811	3.16294	0.00156186	0.0223255	ENSMUSG00000020621	Rdh14
14295	442.416	0.51522	0.16293	3.16221	0.00156574	0.0223582	ENSMUSG00000044847	Lsm11
10600	446.153	-2.86151	0.905169	-3.16131	0.00157064	0.0223828	ENSMUSG00000037095	Lrg1
10306	376.863	-0.850073	0.268896	-3.16135	0.00157039	0.0223828	ENSMUSG00000063406	Tmed5
1956	1264.05	-0.360928	0.114207	-3.16028	0.00157615	0.0224387	ENSMUSG00000028645	Slc2a1
14692	132.721	-1.75146	0.554585	-3.15814	0.00158781	0.0225818	ENSMUSG00000001403	Ube2c
12799	1060.51	0.510694	0.161732	3.15766	0.00159043	0.0225964	ENSMUSG00000029009	Mthfr
8551	6483.9	-0.303457	0.0961557	-3.15589	0.0016001	0.0227108	ENSMUSG00000033161	Atp1a1
13440	182.727	-1.07808	0.34225	-3.14996	0.00163291	0.0230479	ENSMUSG00000000320	Alox12
1325	11894.7	-0.513214	0.162863	-3.15119	0.00162605	0.0230479	ENSMUSG00000028780	Sema3c
4413	1738.25	-0.469577	0.14908	-3.14983	0.00163366	0.0230479	ENSMUSG00000032232	Cgnl1
10717	2996.06	-0.396937	0.126004	-3.15019	0.00163163	0.0230479	ENSMUSG00000022354	Ndufb9
12120	4224.88	0.487879	0.154855	3.15055	0.00162965	0.0230479	ENSMUSG00000029484	Anxa3
1588	84.3799	1.32992	0.422213	3.14989	0.00163331	0.0230479	ENSMUSG00000050818	Olfr330
11615	667.353	-0.775082	0.246103	-3.14942	0.00163595	0.0230571	ENSMUSG00000060568	Fam78b
12510	114.247	-1.29703	0.412067	-3.14761	0.00164613	0.0231743	ENSMUSG00000032010	Usp2
2128	1435.12	0.362919	0.115309	3.14735	0.00164756	0.0231743	ENSMUSG00000063760	Rnf217
10444	204.17	-0.995622	0.316516	-3.14557	0.00165764	0.0232697	ENSMUSG00000026773	Pfkfb3
5800	136.53	-0.850958	0.27051	-3.14575	0.0016566	0.0232697	ENSMUSG00000044317	Gpr4
7277	146.714	-1.78402	0.56755	-3.14337	0.00167016	0.0234221	ENSMUSG00000102091	Olfr1034
7938	412.519	-0.660059	0.210108	-3.14152	0.00168073	0.0235469	ENSMUSG00000018648	Dusp14
9991	3023.77	-2.03201	0.647296	-3.13924	0.00169389	0.0236629	ENSMUSG00000015568	Lpl
14873	1187.26	0.346023	0.110223	3.1393	0.00169351	0.0236629	ENSMUSG00000024921	Smarca2
6380	714.769	0.786832	0.250647	3.13921	0.00169404	0.0236629	ENSMUSG00000042812	Foxf1
1913	22.1454	3.12773	0.99652	3.13865	0.00169726	0.0236843	ENSMUSG00000032346	Ooep
10659	2000.11	-0.324007	0.103277	-3.13726	0.00170534	0.0237501	ENSMUSG00000026335	Pam
6608	3239.91	-0.322124	0.102675	-3.13732	0.00170501	0.0237501	ENSMUSG00000038690	Atp5j2
16511	2155.56	-0.721825	0.230182	-3.13589	0.00171331	0.0238276	ENSMUSG00000024899	Papss2
8927	22.2932	2.40591	0.767257	3.13573	0.00171429	0.0238276	ENSMUSG00000078958	Atp6ap1l
10189	29.4697	2.03726	0.649898	3.13474	0.00172008	0.0238845	ENSMUSG00000058145	Adamts17
8510	1026.11	-0.856974	0.273515	-3.13319	0.00172917	0.0239871	ENSMUSG00000028494	Plin2
14761	203.394	-1.03106	0.329255	-3.13149	0.0017392	0.0241025	ENSMUSG00000026675	Hsd17b7
8457	412.052	-0.808368	0.258255	-3.13012	0.00174737	0.024192	ENSMUSG00000040511	Pvr
13512	1022.36	-0.462048	0.147638	-3.1296	0.00175043	0.0242105	ENSMUSG00000019923	Zwint
7265	658.922	-0.798363	0.255286	-3.12732	0.00176406	0.0243751	ENSMUSG00000014907	Naf1
6915	1643.14	-0.540501	0.172922	-3.12569	0.00177389	0.024487	ENSMUSG00000027195	Hsd17b12
6630	1515.57	0.43354	0.138801	3.12347	0.0017873	0.0246479	ENSMUSG00000056602	Fry
8181	1118.31	0.448879	0.143791	3.12174	0.00179787	0.0247695	ENSMUSG00000049225	Pdp1
15291	41769.1	0.447167	0.143285	3.12082	0.00180349	0.0248226	ENSMUSG00000090841	Myl6
13875	34.2048	-1.75776	0.563762	-3.1179	0.00182142	0.0250449	ENSMUSG00000051378	Kif18b
199	32.04	-1.99544	0.640185	-3.11697	0.00182719	0.0250816	ENSMUSG00000068794	Col28a1
16537	20507.6	0.447682	0.14363	3.1169	0.00182764	0.0250816	ENSMUSG00000024759	Atl3
6462	251.386	-1.07628	0.3456	-3.11423	0.00184426	0.0252604	ENSMUSG00000030088	Aldh1l1
3189	1004.21	0.328257	0.105401	3.11435	0.0018435	0.0252604	ENSMUSG00000021140	Pcnx
8886	2326.29	-0.423229	0.13597	-3.11267	0.00185404	0.0253697	ENSMUSG00000018965	Ywhah
6554	1446.74	0.643759	0.207018	3.10967	0.00187294	0.0256036	ENSMUSG00000040841	Six5
5021	10074.9	-1.74882	0.562686	-3.10799	0.00188362	0.0257147	ENSMUSG00000026628	Atf3
12711	313.519	0.705737	0.227084	3.10782	0.00188472	0.0257147	ENSMUSG00000030352	Tspan9
8795	2503.29	0.443208	0.142628	3.10743	0.00188719	0.0257235	ENSMUSG00000021127	Zfp36l1
9037	126.369	-1.0597	0.341157	-3.10619	0.00189513	0.0258068	ENSMUSG00000060550	H2-Q7
14365	638.511	-0.409916	0.13199	-3.10567	0.0018985	0.0258276	ENSMUSG00000040548	Tex2
8499	189.394	-1.30634	0.420768	-3.10466	0.00190501	0.0258663	ENSMUSG00000029177	Cenpa
1645	812.041	0.431108	0.138852	3.1048	0.00190409	0.0258663	ENSMUSG00000021476	Habp4
7868	28.2919	2.10982	0.680138	3.10205	0.00192187	0.0260701	ENSMUSG00000028217	Cdh17
12358	2101.44	0.313656	0.101148	3.10096	0.00192897	0.0261412	ENSMUSG00000010290	AI597479
5271	10.808	-3.12475	1.0082	-3.09935	0.00193949	0.0262585	ENSMUSG00000026981	Il1rn
12660	67.8478	1.08891	0.351579	3.0972	0.00195359	0.026424	ENSMUSG00000037446	Tulp1
10370	588.506	-0.395713	0.127819	-3.09589	0.00196222	0.0265153	ENSMUSG00000030869	Ndufab1
90	80.1308	-1.65258	0.534094	-3.09418	0.00197361	0.0266437	ENSMUSG00000037628	Cdkn3
1025	194.516	0.725176	0.234395	3.09382	0.001976	0.0266504	ENSMUSG00000038777	Sema6c
10602	97.3245	-1.09603	0.354343	-3.09315	0.00198047	0.0266853	ENSMUSG00000001227	Sema6b
16273	393.339	-0.666085	0.215776	-3.08692	0.00202239	0.027224	ENSMUSG00000061589	Dot1l
2719	13.6622	-5.1435	1.66875	-3.08224	0.00205448	0.0276296	ENSMUSG00000056290	Ms4a4b
13545	1835.66	-0.344361	0.111749	-3.08157	0.00205915	0.027666	ENSMUSG00000024277	Mapre2
13595	205.205	-3.27409	1.06302	-3.07998	0.00207015	0.0277874	ENSMUSG00000030935	Acsm3
921	213.062	0.838993	0.272484	3.07906	0.00207657	0.027847	ENSMUSG00000054000	Tusc1
9882	167.642	-0.776053	0.252088	-3.0785	0.00208048	0.0278729	ENSMUSG00000044456	Rin3
13031	2969.89	0.400531	0.130129	3.07796	0.00208423	0.0278966	ENSMUSG00000022661	Cd200
1040	2388.79	-0.450229	0.146397	-3.07541	0.00210216	0.0281099	ENSMUSG00000031299	Pdha1
901	424.105	-0.50906	0.165556	-3.07486	0.00210603	0.0281349	ENSMUSG00000023827	Agpat4
1286	118.602	0.907263	0.295336	3.07197	0.00212654	0.0283821	ENSMUSG00000099398	Ms4a14
9451	127.109	-1.5299	0.498165	-3.07107	0.00213293	0.0284405	ENSMUSG00000037379	Spon2
12	1709.59	-0.878785	0.286313	-3.06931	0.00214553	0.0285814	ENSMUSG00000064368	mt-Nd6
14338	217.114	0.555975	0.181167	3.06886	0.0021488	0.0285979	ENSMUSG00000017453	Pipox
4818	235.309	-1.58874	0.518016	-3.06698	0.00216235	0.028724	ENSMUSG00000048327	Ckap2l
15121	79.5859	0.884192	0.28829	3.06702	0.00216202	0.028724	ENSMUSG00000045095	Magi1
7372	72.167	-1.06241	0.346464	-3.06644	0.00216627	0.028749	ENSMUSG00000015134	Aldh1a3
2285	2025.98	-0.49182	0.160452	-3.06521	0.00217516	0.0288398	ENSMUSG00000031871	Cdh5
12298	178.291	-1.00394	0.327721	-3.0634	0.00218834	0.02896	ENSMUSG00000026202	Tuba4a
9274	5063.37	-0.373474	0.121908	-3.06356	0.00218719	0.02896	ENSMUSG00000031231	Cox7b
16727	280.618	-0.722187	0.236001	-3.0601	0.00221264	0.0292542	ENSMUSG00000024885	Aldh3b1
15722	1586.34	-0.3957	0.12938	-3.05844	0.00222495	0.0293894	ENSMUSG00000026526	Fh1
9850	2994.23	-0.591572	0.193688	-3.05425	0.00225625	0.0296915	ENSMUSG00000075254	Heg1
13095	429.633	-0.500722	0.163936	-3.05438	0.00225529	0.0296915	ENSMUSG00000078695	Cisd3
5550	2297.95	-0.277318	0.0907797	-3.05484	0.0022518	0.0296915	ENSMUSG00000022231	Sema5a
6613	1774.51	0.591381	0.193608	3.05453	0.00225415	0.0296915	ENSMUSG00000022440	C1qtnf6
9847	95.8976	-0.805125	0.263658	-3.05367	0.00226059	0.0297209	ENSMUSG00000050064	Zfp697
794	5928.93	-0.268021	0.0878837	-3.04972	0.00229054	0.0300865	ENSMUSG00000031841	Cdh13
8984	4647.53	-0.418426	0.137221	-3.04929	0.00229384	0.0301018	ENSMUSG00000024927	Rela
12475	116.884	-0.999873	0.32801	-3.0483	0.0023014	0.0301536	ENSMUSG00000053113	Socs3
12359	335.981	-0.779951	0.255871	-3.04821	0.00230207	0.0301536	ENSMUSG00000042622	Maff
2255	1725.21	-0.336222	0.110384	-3.04593	0.00231963	0.0303555	ENSMUSG00000028426	Rad23b
1207	82.9297	-1.30629	0.428934	-3.04543	0.0023235	0.0303779	ENSMUSG00000072596	Ear2
7512	498.815	-0.541013	0.177734	-3.04395	0.00233495	0.0304711	ENSMUSG00000046324	Ermp1
746	3461.87	-0.417655	0.137199	-3.04416	0.00233329	0.0304711	ENSMUSG00000013593	Ndufs2
9159	565.516	0.394958	0.129891	3.04068	0.00236045	0.0307754	ENSMUSG00000021619	Atg10
16668	286.258	-0.791267	0.260293	-3.03991	0.00236646	0.030776	ENSMUSG00000025732	Mcrip2
888	197.192	-0.651769	0.214409	-3.03984	0.00236705	0.030776	ENSMUSG00000004947	Dtx2
17026	988.295	0.446872	0.146999	3.03998	0.00236594	0.030776	ENSMUSG00000054237	Fra10ac1
15582	160.733	-0.808759	0.266286	-3.03718	0.00238802	0.030983	ENSMUSG00000045441	Gprin3
11979	272.5	-0.63701	0.209751	-3.03699	0.00238953	0.030983	ENSMUSG00000024533	Spire1
12069	288.264	0.50504	0.166296	3.03699	0.00238957	0.030983	ENSMUSG00000035045	Zc3h12b
3355	1126.55	-0.546142	0.179912	-3.03561	0.00240053	0.031068	ENSMUSG00000001995	Sipa1l2
16604	422.604	0.653906	0.215397	3.03582	0.00239881	0.031068	ENSMUSG00000096910	Zfp955b
11901	179.072	0.658255	0.216876	3.03517	0.00240397	0.031084	ENSMUSG00000072640	Lyrm9
12930	3541.17	-0.789445	0.260186	-3.03416	0.00241209	0.0311331	ENSMUSG00000093930	Hmgcs1
12659	2934.36	0.824148	0.271625	3.03414	0.00241219	0.0311331	ENSMUSG00000030554	Synm
659	5073.39	0.404847	0.13351	3.03233	0.00242672	0.0312635	ENSMUSG00000102422	Iqschfp
9723	444.43	0.460362	0.151805	3.03259	0.00242461	0.0312635	ENSMUSG00000029312	Klhl8
13962	11.2411	-3.47715	1.14695	-3.03165	0.0024322	0.0313054	ENSMUSG00000048498	Cd300e
2591	324.18	1.05974	0.349624	3.03109	0.00243676	0.0313355	ENSMUSG00000072915	Gm12258
11335	765.058	-0.769472	0.253924	-3.03032	0.00244296	0.0313865	ENSMUSG00000076431	Sox4
3263	73.375	0.864627	0.285394	3.02959	0.00244888	0.031434	ENSMUSG00000021483	Cdk20
2813	214.121	-1.00077	0.330396	-3.02901	0.00245357	0.0314655	ENSMUSG00000027456	Sdcbp2
6051	3628.77	0.278684	0.0920303	3.02817	0.00246037	0.031524	ENSMUSG00000010051	Hyal1
7898	103.489	-0.984578	0.325365	-3.02607	0.00247753	0.0317099	ENSMUSG00000036553	Sh3tc1
5705	24.1022	2.06353	0.681969	3.02585	0.00247938	0.0317099	ENSMUSG00000068252	Apol7b
16314	199.781	-1.489	0.492624	-3.02259	0.00250622	0.0320242	ENSMUSG00000027715	Ccna2
11479	152.338	1.07498	0.355781	3.02146	0.00251555	0.0321143	ENSMUSG00000112160	BC024063
12455	147.976	-1.5367	0.508703	-3.02082	0.00252087	0.0321531	ENSMUSG00000017716	Birc5
12399	2277.52	-0.510872	0.169139	-3.02042	0.00252425	0.032167	ENSMUSG00000063524	Eno1
14578	3879.12	-0.373678	0.123747	-3.0197	0.00253026	0.0321855	ENSMUSG00000017781	Pitpna
4908	418.739	0.473539	0.156812	3.01979	0.00252946	0.0321855	ENSMUSG00000031508	Ankrd10
10829	737.701	-1.07676	0.357209	-3.01436	0.00257519	0.0326221	ENSMUSG00000027947	Il6ra
1870	1146.55	-0.560158	0.185823	-3.01447	0.0025743	0.0326221	ENSMUSG00000029810	Tmem176b
9585	10062.5	-0.48201	0.159869	-3.01502	0.00256959	0.0326221	ENSMUSG00000020423	Btg2
11317	294.968	0.626033	0.207619	3.0153	0.00256728	0.0326221	ENSMUSG00000030849	Fgfr2
1669	111.734	0.904177	0.299968	3.01425	0.00257616	0.0326221	ENSMUSG00000066537	Vmn2r57
13448	14273.6	-1.89287	0.62821	-3.01311	0.00258582	0.0326564	ENSMUSG00000004951	Hspb1
13006	109.905	-0.949114	0.314977	-3.01328	0.00258443	0.0326564	ENSMUSG00000021670	Hmgcr
2089	232.62	0.671601	0.222857	3.01359	0.00258175	0.0326564	ENSMUSG00000049657	Zbtb5
13170	1944.1	0.394636	0.131014	3.01216	0.00259393	0.0327295	ENSMUSG00000001761	Smo
3710	63.5118	-1.57698	0.52376	-3.01089	0.00260485	0.0328379	ENSMUSG00000028068	Iqgap3
14156	3330.62	0.552042	0.18346	3.00906	0.00262055	0.0329768	ENSMUSG00000035305	Ror1
9918	176.682	0.834486	0.277315	3.00916	0.00261967	0.0329768	ENSMUSG00000055150	Zfp78
14623	338.757	-0.674129	0.224057	-3.00875	0.00262329	0.0329818	ENSMUSG00000031379	Pir
21	297.714	0.585724	0.194712	3.00815	0.00262841	0.0330167	ENSMUSG00000042428	Mgat3
12946	247.443	0.623855	0.207562	3.00563	0.00265033	0.0332625	ENSMUSG00000078502	Gm13212
16946	1201.85	-0.575182	0.191484	-3.00382	0.00266614	0.0334311	ENSMUSG00000033016	Nfatc1
9036	4649.59	-0.427352	0.142292	-3.00334	0.00267035	0.0334541	ENSMUSG00000041028	Ghitm
3216	1734.22	0.292947	0.0976135	3.00109	0.00269014	0.0336722	ENSMUSG00000060681	Slc9a6
12077	1609.65	-0.382547	0.127485	-3.00072	0.00269343	0.0336834	ENSMUSG00000000563	Atp5f1
14618	1013.25	-0.464998	0.155003	-2.99994	0.00270037	0.0337403	ENSMUSG00000044894	Uqcrq
3120	914.039	-0.867205	0.289417	-2.99639	0.00273197	0.0341048	ENSMUSG00000026640	Plxna2
3261	329.306	-0.62268	0.207847	-2.99586	0.00273668	0.0341334	ENSMUSG00000054720	Lrrc8c
15181	79.8152	0.966043	0.322541	2.9951	0.00274354	0.0341888	ENSMUSG00000075420	Smim6
7126	315.98	0.58548	0.195518	2.99451	0.00274885	0.0342246	ENSMUSG00000001138	Cnnm3
12782	2671.76	-0.262844	0.0877901	-2.99401	0.00275337	0.0342507	ENSMUSG00000029198	Grpel1
3967	949.615	-0.705162	0.235634	-2.99261	0.00276602	0.0343776	ENSMUSG00000022389	Tef
12372	300.713	0.760921	0.254433	2.99066	0.00278376	0.0345373	ENSMUSG00000116988	AC164314.2
202	148.364	0.893838	0.298853	2.99089	0.00278163	0.0345373	ENSMUSG00000032968	Inha
5392	1210.14	-1.62997	0.5453	-2.98912	0.00279785	0.0346816	ENSMUSG00000034957	Cebpa
13017	514.162	-0.477331	0.159709	-2.98875	0.00280117	0.0346922	ENSMUSG00000021236	Entpd5
6133	239.27	0.562773	0.188362	2.98771	0.00281075	0.0347803	ENSMUSG00000032534	Cep63
15605	229.484	0.562152	0.188214	2.98677	0.00281943	0.034857	ENSMUSG00000021763	BC067074
11399	2477.68	-0.698415	0.233963	-2.98515	0.00283441	0.0349097	ENSMUSG00000021903	Galnt15
5794	1754.39	-0.429549	0.143874	-2.9856	0.00283025	0.0349097	ENSMUSG00000026341	Actr3
5060	900.412	-0.345342	0.115704	-2.9847	0.00283855	0.0349097	ENSMUSG00000028140	Mrpl9
547	21548.2	-0.332395	0.111317	-2.98603	0.00282625	0.0349097	ENSMUSG00000031207	Msn
5034	1025.14	0.41733	0.139808	2.98502	0.00283561	0.0349097	ENSMUSG00000031227	Magee1
15542	412.091	0.469284	0.157225	2.9848	0.00283765	0.0349097	ENSMUSG00000028184	Adgrl2
10694	250.309	0.52895	0.177308	2.98323	0.0028522	0.0350164	ENSMUSG00000022323	Rida
11167	103.347	0.974362	0.326612	2.98324	0.00285215	0.0350164	ENSMUSG00000037463	Fbxo27
13001	3838.26	-0.296443	0.0994277	-2.9815	0.00286842	0.0351849	ENSMUSG00000026478	Lamc1
844	375.018	-0.872362	0.29266	-2.9808	0.00287494	0.0352119	ENSMUSG00000022206	Npr3
5218	468.119	0.449604	0.150837	2.98073	0.00287561	0.0352119	ENSMUSG00000061544	Zfp229
212	533.97	-0.462214	0.155085	-2.9804	0.00287875	0.0352172	ENSMUSG00000031497	Tnfsf13b
3713	2008.02	0.480548	0.16125	2.98015	0.00288104	0.0352172	ENSMUSG00000073700	Klhl21
9642	3764.41	0.627231	0.210491	2.97985	0.0028839	0.0352216	ENSMUSG00000027875	Hmgcs2
7530	104.765	-1.35642	0.455275	-2.97934	0.00288869	0.0352495	ENSMUSG00000027469	Tpx2
13364	4006.85	-0.322547	0.108355	-2.97677	0.00291304	0.035424	ENSMUSG00000040249	Lrp1
5146	1315.16	0.304375	0.102241	2.97704	0.0029105	0.035424	ENSMUSG00000034403	Pja1
2410	4617.6	0.490685	0.164824	2.97703	0.00291055	0.035424	ENSMUSG00000073889	Il11ra1
7382	1488.77	0.663432	0.22282	2.97743	0.00290674	0.035424	ENSMUSG00000001768	Rin2
1783	1104.55	0.318847	0.107134	2.97616	0.00291883	0.0354638	ENSMUSG00000026603	Smyd2
5234	182.303	-1.52178	0.511644	-2.97429	0.00293667	0.0356498	ENSMUSG00000048040	Arxes2
14086	4707.46	-0.401932	0.135185	-2.9732	0.00294708	0.0357454	ENSMUSG00000016528	Mapkapk2
9431	30.8867	-2.16289	0.728292	-2.96981	0.00297979	0.0361111	ENSMUSG00000027699	Ect2
1920	362.57	-0.85708	0.288801	-2.96771	0.00300023	0.0363275	ENSMUSG00000027358	Bmp2
6407	269.935	-0.967377	0.326134	-2.9662	0.00301507	0.0364759	ENSMUSG00000042918	Mamstr
10407	545.567	0.443926	0.149757	2.9643	0.00303374	0.0366703	ENSMUSG00000007777	0610009B22Rik
5515	15.2468	-2.22559	0.751084	-2.96317	0.00304487	0.0367733	ENSMUSG00000067768	Xlr4b
1936	1089.19	0.422982	0.142841	2.96121	0.00306434	0.0369767	ENSMUSG00000021838	Samd4
12301	42.6715	-2.37954	0.803795	-2.96038	0.00307256	0.0369778	ENSMUSG00000028175	Depdc1a
14304	65.8465	-1.07855	0.364378	-2.95998	0.0030766	0.0369778	ENSMUSG00000038178	Slc43a2
3877	622.609	-0.516916	0.174641	-2.95988	0.00307755	0.0369778	ENSMUSG00000032602	Slc25a20
16476	1702.59	-0.471349	0.159237	-2.96005	0.00307585	0.0369778	ENSMUSG00000024597	Slc12a2
6660	1498.3	0.298887	0.100973	2.96008	0.00307564	0.0369778	ENSMUSG00000052957	Gas1
13533	3612.51	-0.402685	0.136113	-2.95847	0.00309168	0.037116	ENSMUSG00000024997	Prdx3
12891	17.718	-1.99436	0.674457	-2.95698	0.00310668	0.037221	ENSMUSG00000034127	Tspan8
1512	1496.6	-0.367196	0.124186	-2.95681	0.00310835	0.037221	ENSMUSG00000030824	Nucb1
11625	314.28	0.457978	0.154877	2.95705	0.00310601	0.037221	ENSMUSG00000092060	Bend4
6520	402.499	0.460512	0.155767	2.95641	0.00311244	0.0372383	ENSMUSG00000037656	Slc20a2
15388	8356.6	0.45573	0.154164	2.95613	0.00311522	0.03724	ENSMUSG00000025795	Rassf3
5613	6890.81	-1.74194	0.590026	-2.9523	0.00315415	0.0376734	ENSMUSG00000079243	Xirp1
2150	11.6754	-3.01518	1.02148	-2.95176	0.00315964	0.037707	ENSMUSG00000026228	Htr2b
16465	914.86	0.511484	0.173337	2.95081	0.00316937	0.0377911	ENSMUSG00000024580	Grpel2
6406	1055.9	-0.519532	0.17611	-2.95004	0.0031773	0.0378537	ENSMUSG00000059796	Eif4a1
3513	148.627	-0.887303	0.300853	-2.94929	0.003185	0.0379134	ENSMUSG00000041361	Myzap
14787	2646.17	0.339545	0.11518	2.94796	0.0031988	0.0380454	ENSMUSG00000046897	Zfp740
10780	12389.8	-0.426636	0.145035	-2.94161	0.00326508	0.038801	ENSMUSG00000026547	Tagln2
5266	746.375	0.507236	0.17246	2.94118	0.00326962	0.0388223	ENSMUSG00000048279	Sacs
14824	3761.54	0.292409	0.0994898	2.93909	0.00329178	0.0390465	ENSMUSG00000030770	Parva
12356	365.58	0.688884	0.234404	2.93888	0.00329405	0.0390465	ENSMUSG00000095687	Rnaset2a
4132	3740.9	-0.601256	0.204638	-2.93814	0.00330189	0.0390591	ENSMUSG00000059588	Calcrl
12928	7716.83	-0.489866	0.166735	-2.938	0.00330342	0.0390591	ENSMUSG00000046841	Ckap4
4797	10459.2	-0.43794	0.149036	-2.93849	0.00329817	0.0390591	ENSMUSG00000031799	Tpm4
4077	139.097	0.892924	0.303994	2.93731	0.00331071	0.0391125	ENSMUSG00000002771	Grin2d
4533	89559.2	0.683978	0.233057	2.93481	0.00333749	0.0393958	ENSMUSG00000026043	Col3a1
12578	196.746	1.05984	0.361214	2.93411	0.0033451	0.0394525	ENSMUSG00000074194	Zfp791
2840	6583.12	0.280143	0.0954879	2.9338	0.00334837	0.0394581	ENSMUSG00000025278	Flnb
4976	979.36	-0.583732	0.199001	-2.93332	0.00335359	0.0394867	ENSMUSG00000021273	Fdft1
4516	2200.91	-1.97025	0.671983	-2.932	0.00336785	0.0395884	ENSMUSG00000019577	Pdk4
14776	77.8896	-1.46791	0.500638	-2.93209	0.00336694	0.0395884	ENSMUSG00000032578	Cish
6427	82.9303	-1.35376	0.461839	-2.93124	0.00337611	0.0396525	ENSMUSG00000057967	Fgf18
12740	34.0119	-1.52435	0.520253	-2.93001	0.00338949	0.0397764	ENSMUSG00000026479	Lamc2
2858	263.38	-1.10333	0.376626	-2.92952	0.00339485	0.0398062	ENSMUSG00000030317	Timp4
4255	512.846	0.560728	0.191444	2.92894	0.00340119	0.0398473	ENSMUSG00000115302	Gm49394
1374	4675.78	-0.354888	0.121179	-2.92862	0.0034047	0.0398554	ENSMUSG00000020432	Tcn2
17091	1172.64	-0.911427	0.311329	-2.92753	0.00341662	0.0399617	ENSMUSG00000045903	Npas4
3332	650.128	-0.678367	0.231757	-2.92706	0.00342183	0.0399894	ENSMUSG00000003500	Impdh1
667	2442.36	0.407478	0.139249	2.92626	0.00343065	0.0400593	ENSMUSG00000027777	Schip1
7294	35635.1	-0.464769	0.158848	-2.92587	0.0034349	0.0400757	ENSMUSG00000001435	Col18a1
10953	1243.99	0.413554	0.141432	2.92406	0.00345502	0.0402771	ENSMUSG00000034275	Igsf9b
11817	316.669	0.69449	0.237533	2.92376	0.00345829	0.0402819	ENSMUSG00000037826	Ppm1k
700	484.861	-0.699293	0.239223	-2.92318	0.00346473	0.0403236	ENSMUSG00000037536	Fbxo34
16280	627.385	0.576169	0.197218	2.92148	0.00348376	0.0405116	ENSMUSG00000040102	Klhl42
16854	165.909	1.4439	0.494481	2.92003	0.00349998	0.0406668	ENSMUSG00000078117	Gm16485
4759	4225.82	0.407312	0.139664	2.91637	0.00354132	0.0411131	ENSMUSG00000029860	Zyx
7655	693.399	-0.794651	0.272592	-2.91516	0.00355501	0.0412042	ENSMUSG00000025981	Coq10b
3860	4740.28	0.542326	0.186029	2.91528	0.00355368	0.0412042	ENSMUSG00000016494	Cd34
10844	16.7766	-2.66554	0.914477	-2.91483	0.00355884	0.0412147	ENSMUSG00000035566	Pcdh17
7615	72.0783	1.03001	0.353478	2.91392	0.00356925	0.0413013	ENSMUSG00000043614	Vps37d
3839	629.231	0.409537	0.140578	2.91323	0.00357709	0.041358	ENSMUSG00000062232	Rapgef2
8407	6998.58	0.24148	0.082924	2.91207	0.00359043	0.0414783	ENSMUSG00000003847	Nfat5
1276	856.452	0.391536	0.134497	2.91112	0.00360133	0.0415702	ENSMUSG00000044934	Zfp367
5530	9489.23	-0.373256	0.128269	-2.90994	0.00361498	0.0416936	ENSMUSG00000031818	Cox4i1
14143	346.945	-0.504889	0.173605	-2.90826	0.00363441	0.0418825	ENSMUSG00000038188	Scarf1
8594	4121.03	0.35855	0.123297	2.90802	0.0036373	0.0418825	ENSMUSG00000022894	Adamts5
6295	111.489	0.757014	0.260591	2.90499	0.00367263	0.0422548	ENSMUSG00000091764	Zfp964
5632	312.404	-0.602892	0.20757	-2.90453	0.00367807	0.0422828	ENSMUSG00000028607	Cpt2
5837	506.51	-0.494901	0.170498	-2.90268	0.00369979	0.0424978	ENSMUSG00000052214	Opa3
6205	701.22	0.485791	0.167405	2.90189	0.00370922	0.0425715	ENSMUSG00000031907	Zfp90
8781	1081.73	-0.77673	0.267784	-2.90058	0.00372471	0.0427145	ENSMUSG00000032018	Sc5d
14174	1330.47	0.438066	0.15105	2.90014	0.00373001	0.0427404	ENSMUSG00000036188	Ankmy2
14972	4373.6	-0.35227	0.121502	-2.8993	0.00373996	0.0428197	ENSMUSG00000038150	Ormdl3
13535	31688.4	1.37045	0.473084	2.89684	0.00376946	0.0431224	ENSMUSG00000028195	Cyr61
15468	22.1109	-2.2396	0.774211	-2.89275	0.00381883	0.0436517	ENSMUSG00000008153	Clstn3
3021	1628.08	-0.332703	0.115024	-2.89246	0.00382234	0.0436565	ENSMUSG00000068240	Gm11808
12267	32.0805	-2.02884	0.701637	-2.89158	0.00383313	0.0437442	ENSMUSG00000020808	Pimreg
14039	197.476	0.583914	0.201962	2.8912	0.00383772	0.0437612	ENSMUSG00000020173	Cobl
1695	5786.92	-0.49032	0.169606	-2.89094	0.00384097	0.0437628	ENSMUSG00000028413	B4galt1
6573	187.023	-1.0352	0.358153	-2.89039	0.00384762	0.0438032	ENSMUSG00000022555	Dgat1
17121	2014.64	-0.255998	0.0886131	-2.88894	0.00386547	0.0439709	ENSMUSG00000116045	Hgs
663	45.1646	-1.67462	0.579751	-2.88851	0.00387069	0.0439948	ENSMUSG00000041481	Serpina3g
4188	859.235	-0.705921	0.244532	-2.88683	0.00389143	0.0441948	ENSMUSG00000048546	Tob2
5631	515.321	-0.579601	0.20092	-2.88473	0.00391751	0.0444552	ENSMUSG00000027809	Etfdh
586	1435.19	0.308027	0.10681	2.88387	0.00392824	0.0444696	ENSMUSG00000036879	Phkb
13837	4733.92	0.317838	0.110211	2.88391	0.0039277	0.0444696	ENSMUSG00000047459	Dynlrb1
6678	316.203	0.615073	0.213258	2.88418	0.00392435	0.0444696	ENSMUSG00000032251	Irak1bp1
4419	318.08	-2.04574	0.709646	-2.88276	0.00394208	0.0445905	ENSMUSG00000030747	Dgat2
14094	59.2963	-1.82613	0.633662	-2.88187	0.00395326	0.0446453	ENSMUSG00000026683	Nuf2
2214	682.096	-0.565596	0.196257	-2.88192	0.00395261	0.0446453	ENSMUSG00000000168	Dlat
12885	613.614	0.426818	0.148148	2.88102	0.00396386	0.0447292	ENSMUSG00000018899	Irf1
6957	533.455	-0.909578	0.315779	-2.88043	0.00397139	0.0447461	ENSMUSG00000036867	Smad6
10140	2364.32	-0.521131	0.180939	-2.88015	0.00397489	0.0447461	ENSMUSG00000116358	Gm49450
8644	966.751	-0.400806	0.139159	-2.8802	0.00397426	0.0447461	ENSMUSG00000030220	Arhgdib
11242	196.633	-0.548877	0.19071	-2.87807	0.00400114	0.0450056	ENSMUSG00000040624	Plekhg1
15299	1882.57	-0.344191	0.119709	-2.87524	0.00403722	0.0453081	ENSMUSG00000005103	Wdr1
8686	3714.03	0.54018	0.187851	2.87558	0.00403286	0.0453081	ENSMUSG00000034353	Ramp1
14323	196.629	0.593667	0.206478	2.8752	0.00403767	0.0453081	ENSMUSG00000114923	Gm49345
13367	180.057	-0.967446	0.336527	-2.87479	0.00404292	0.0453309	ENSMUSG00000023915	Tnfrsf21
283	1057.68	-0.390746	0.135952	-2.87416	0.00405104	0.0453628	ENSMUSG00000032870	Smap2
13927	8.77635	5.73669	1.99602	2.87407	0.00405221	0.0453628	ENSMUSG00000089722	Cd300ld5
12381	572.819	0.401153	0.139609	2.87341	0.0040606	0.0454208	ENSMUSG00000032652	Crebl2
14899	420.55	-0.47765	0.166354	-2.87129	0.00408801	0.045691	ENSMUSG00000028393	Alad
14023	245.806	-0.588986	0.205365	-2.86799	0.00413086	0.0461334	ENSMUSG00000020937	Plcd3
9258	49.7641	1.00962	0.352111	2.86733	0.00413953	0.0461937	ENSMUSG00000054057	A930004D18Rik
12507	734.087	0.479001	0.167084	2.86682	0.00414621	0.0462315	ENSMUSG00000053929	Cyhr1
112	1200.85	-0.452867	0.157998	-2.86628	0.0041533	0.046274	ENSMUSG00000028792	Ak2
11746	2119.13	-0.440676	0.153763	-2.86594	0.00415777	0.0462872	ENSMUSG00000002010	Idh3g
15458	650.221	0.3893	0.135923	2.86411	0.00418179	0.0464812	ENSMUSG00000038446	Cdc40
1655	126.43	0.651428	0.227427	2.86434	0.00417879	0.0464812	ENSMUSG00000055733	Nap1l3
2713	19759.7	-0.348352	0.12165	-2.86356	0.00418905	0.0464886	ENSMUSG00000003316	Glg1
4565	1301.88	-0.303958	0.106142	-2.86371	0.00418717	0.0464886	ENSMUSG00000037966	Ninj1
10585	34.3348	-1.37476	0.480144	-2.86324	0.00419339	0.0465001	ENSMUSG00000032036	Kirrel3
15163	7.92899	-3.35582	1.17292	-2.86108	0.004222	0.0467805	ENSMUSG00000052485	Tmem171
8271	751.843	0.356038	0.124475	2.86032	0.00423213	0.046856	ENSMUSG00000036712	Cyld
11602	91.4243	-1.56536	0.547614	-2.85851	0.00425634	0.047087	ENSMUSG00000037725	Ckap2
8005	1387.18	0.334964	0.117222	2.85753	0.00426952	0.0471958	ENSMUSG00000021948	Prkcd
6359	79.9564	-1.04092	0.364318	-2.85719	0.0042741	0.0472094	ENSMUSG00000050014	Apol10b
14898	245.465	-0.520856	0.182325	-2.85674	0.0042801	0.0472387	ENSMUSG00000058056	Palld
15801	1382.33	0.317328	0.111103	2.85616	0.00428798	0.0472886	ENSMUSG00000030259	Rassf8
13663	114.245	-1.67919	0.588079	-2.85539	0.00429842	0.0473104	ENSMUSG00000089665	Fcor
8571	73.1756	-0.991493	0.34725	-2.85527	0.00430003	0.0473104	ENSMUSG00000029153	Ociad2
12575	732.152	0.641849	0.224771	2.85557	0.00429595	0.0473104	ENSMUSG00000028799	Zfp362
6062	3580.84	-0.362106	0.126863	-2.85431	0.00431303	0.0474164	ENSMUSG00000030884	Uqcrc2
4241	147.86	-0.605216	0.212083	-2.85368	0.00432161	0.0474737	ENSMUSG00000039738	Slx4
8119	1226.69	-2.47821	0.868992	-2.85182	0.00434694	0.0476406	ENSMUSG00000020264	Slc36a2
15413	178.716	-0.602354	0.211206	-2.85197	0.00434489	0.0476406	ENSMUSG00000025137	Pcyt2
4138	85.3323	1.32186	0.463487	2.85198	0.00434482	0.0476406	ENSMUSG00000062151	Unc13c
14448	2247.56	-0.35699	0.125194	-2.85149	0.00435153	0.0476538	ENSMUSG00000006390	Elovl1
15448	319.653	-0.507938	0.178219	-2.85008	0.00437081	0.0478278	ENSMUSG00000051510	Mafg
10924	451.242	0.497532	0.174625	2.84915	0.0043836	0.0479305	ENSMUSG00000042515	Mum1l1
4040	122902	0.34947	0.122698	2.8482	0.00439671	0.0480312	ENSMUSG00000049775	Tmsb4x
8289	134.143	0.738337	0.259248	2.84799	0.00439962	0.0480312	ENSMUSG00000053164	Gpr21
4265	1203.89	-0.328957	0.115605	-2.84553	0.00443381	0.0483669	ENSMUSG00000003458	Ncstn
11114	316.942	-1.12127	0.39417	-2.84463	0.00444627	0.0484654	ENSMUSG00000056501	Cebpb
15790	2360.25	0.307281	0.108064	2.84351	0.00446192	0.0485983	ENSMUSG00000037111	Setd7
8023	23.9215	-1.653	0.581579	-2.84227	0.00447934	0.0487504	ENSMUSG00000034795	Ccdc122
1489	100.803	0.879128	0.309415	2.84126	0.00449354	0.0488673	ENSMUSG00000074361	C5ar2
11181	3435.24	0.254326	0.0895661	2.83953	0.00451795	0.0490268	ENSMUSG00000050721	Plekho2
12920	56590.9	0.340088	0.119771	2.83948	0.00451865	0.0490268	ENSMUSG00000019929	Dcn
1733	914.969	0.468329	0.164911	2.83988	0.00451299	0.0490268	ENSMUSG00000028420	Tmem38b
13223	435.927	-0.71907	0.253391	-2.83779	0.00454269	0.0492119	ENSMUSG00000031906	Smpd3
2688	280.376	0.562604	0.198251	2.83784	0.00454198	0.0492119	ENSMUSG00000055305	Zfp93
16029	21.554	-1.79781	0.633769	-2.83669	0.0045584	0.0492204	ENSMUSG00000036492	Rnf39
7513	59.8242	-0.9762	0.344065	-2.83725	0.00455037	0.0492204	ENSMUSG00000007080	Pole
1754	253.9	-0.633873	0.223456	-2.83668	0.00455855	0.0492204	ENSMUSG00000059456	Ptk2b
12670	2272.76	-0.411011	0.144873	-2.83704	0.00455345	0.0492204	ENSMUSG00000079037	Prnp
5055	36500.8	0.25452	0.08973	2.83651	0.00456094	0.0492204	ENSMUSG00000037852	Cpe
10497	121.152	0.683575	0.241104	2.83518	0.00457992	0.0493875	ENSMUSG00000018405	Mrm1
7462	2388.33	-0.524697	0.185091	-2.8348	0.00458543	0.049409	ENSMUSG00000026355	Mcm6
15681	22085.6	-0.270094	0.0953059	-2.83397	0.00459743	0.0495005	ENSMUSG00000027523	Gnas
11559	263.459	0.972841	0.343447	2.83258	0.00461745	0.0496781	ENSMUSG00000044231	Nhlrc1
2043	82.2632	-0.995548	0.351654	-2.83104	0.00463968	0.0498792	ENSMUSG00000020377	Ltc4s
6679	1180.8	-0.498026	0.175964	-2.83028	0.00465077	0.0499603	ENSMUSG00000021033	Gstz1
14348	7136.62	-0.512084	0.180987	-2.8294	0.00466359	0.0500599	ENSMUSG00000038530	Rgs4
13950	420.906	-0.772003	0.272938	-2.82849	0.00467675	0.0500932	ENSMUSG00000023959	Clic5
5712	1141.43	-0.445336	0.157462	-2.82821	0.00468091	0.0500932	ENSMUSG00000087006	Gm13889
12757	1143.76	0.309663	0.109488	2.82829	0.00467981	0.0500932	ENSMUSG00000034163	Zfc3h1
6281	467.969	0.611848	0.216319	2.82845	0.00467744	0.0500932	ENSMUSG00000075012	Fjx1
2264	1813.3	-0.419752	0.148442	-2.82773	0.00468797	0.0501307	ENSMUSG00000020664	Dld
14841	140.608	-0.850869	0.300945	-2.82732	0.00469392	0.0501363	ENSMUSG00000035621	Midn
5993	13137.8	-0.517456	0.183027	-2.82721	0.00469561	0.0501363	ENSMUSG00000068699	Flnc
11417	48.0817	-1.21531	0.429974	-2.82648	0.00470631	0.0501746	ENSMUSG00000061397	Krt79
14983	861.475	-0.375837	0.132965	-2.82658	0.00470483	0.0501746	ENSMUSG00000020153	Ndufs7
5988	510.796	-0.476979	0.168792	-2.82584	0.00471565	0.050214	ENSMUSG00000037353	Letmd1
6638	8517.99	0.261327	0.092481	2.82574	0.00471713	0.050214	ENSMUSG00000022261	Sdc2
4399	10.6317	-3.40227	1.20437	-2.82493	0.00472913	0.0502658	ENSMUSG00000030054	Gp9
4937	14.647	-2.49286	0.882444	-2.82495	0.00472878	0.0502658	ENSMUSG00000034855	Cxcl10
7436	290.132	-0.566095	0.20045	-2.82412	0.00474105	0.0502842	ENSMUSG00000037110	Ralgapa2
4920	297.185	-0.520232	0.184182	-2.82456	0.00473463	0.0502842	ENSMUSG00000028840	Zfp593
10720	1534.84	0.592782	0.209902	2.82409	0.00474157	0.0502842	ENSMUSG00000075592	Nynrin
8074	4986.16	-0.258929	0.0917408	-2.8224	0.00476659	0.0505115	ENSMUSG00000033955	Tnks1bp1
1336	295.594	-0.845146	0.299634	-2.82059	0.00479352	0.0507588	ENSMUSG00000031805	Jak3
4110	2629.3	-1.72961	0.613288	-2.82022	0.00479907	0.0507793	ENSMUSG00000022951	Rcan1
10831	26.7809	-1.93171	0.685804	-2.81671	0.00485176	0.0512984	ENSMUSG00000079553	Kifc1
2740	3564.4	-0.351665	0.124894	-2.81571	0.00486698	0.0514207	ENSMUSG00000031146	Plp2
10698	2932.69	0.246353	0.0875605	2.81352	0.00490025	0.0516174	ENSMUSG00000021192	Golga5
7579	631.473	0.337961	0.120102	2.81395	0.00489372	0.0516174	ENSMUSG00000036580	Spg20
14256	523.654	0.635239	0.225778	2.81356	0.00489958	0.0516174	ENSMUSG00000034429	Zfp707
9410	78.3165	1.46885	0.522054	2.81359	0.0048991	0.0516174	ENSMUSG00000047085	Lrrc4b
11513	907.242	0.321646	0.114369	2.81236	0.00491801	0.0516887	ENSMUSG00000090112	Shprh
1928	1377.47	0.377568	0.134237	2.8127	0.00491269	0.0516887	ENSMUSG00000042073	Abhd14b
1771	93.8753	1.08239	0.38487	2.81236	0.00491793	0.0516887	ENSMUSG00000064252	Olfr329-ps
16814	6463.53	-0.38605	0.137284	-2.81206	0.00492256	0.0516979	ENSMUSG00000033960	Jcad
3887	19.6456	-1.65894	0.590043	-2.81155	0.00493028	0.0517404	ENSMUSG00000051375	Pcdh1
15461	73.8523	-1.50698	0.536095	-2.81104	0.00493818	0.0517847	ENSMUSG00000020914	Top2a
8733	2079.08	-2.60651	0.927882	-2.8091	0.00496798	0.0519264	ENSMUSG00000022878	Adipoq
15787	127.78	-0.925765	0.329575	-2.80896	0.00497011	0.0519264	ENSMUSG00000044122	Proca1
8785	828.046	-0.599834	0.213523	-2.80923	0.00496607	0.0519264	ENSMUSG00000035279	Ssc5d
367	631.994	-0.584832	0.208174	-2.80934	0.00496427	0.0519264	ENSMUSG00000021577	Sdha
2386	979.102	-0.32275	0.114883	-2.80937	0.00496385	0.0519264	ENSMUSG00000114046	Gm49321
6740	118.805	-1.58197	0.563432	-2.80774	0.00498908	0.052086	ENSMUSG00000022383	Ppara
2678	336.968	0.564958	0.201394	2.80524	0.00502789	0.0524523	ENSMUSG00000047067	Dusp28
2536	3585.34	0.295254	0.105265	2.80487	0.00503365	0.0524735	ENSMUSG00000041935	AW549877
7206	258.82	0.657927	0.234643	2.80395	0.00504806	0.0525849	ENSMUSG00000074818	Pdzd7
5489	675.523	0.416255	0.14853	2.8025	0.00507077	0.0527824	ENSMUSG00000024431	Nr3c1
5645	1985.87	-0.33193	0.118466	-2.8019	0.00508031	0.0528282	ENSMUSG00000020788	Atp2a3
7728	1440.4	0.32656	0.116556	2.80175	0.00508266	0.0528282	ENSMUSG00000046785	Epm2aip1
15139	634.694	-0.820256	0.292904	-2.80043	0.00510348	0.0529754	ENSMUSG00000078566	Bnip3
1586	864.102	-0.393111	0.140378	-2.80037	0.00510434	0.0529754	ENSMUSG00000045216	Hs6st1
2730	16.3198	-2.47081	0.882429	-2.80001	0.00511017	0.0529968	ENSMUSG00000019368	Sec14l4
8127	11043	0.393693	0.140673	2.79865	0.00513168	0.0531808	ENSMUSG00000058135	Gstm1
7006	186.936	-0.689394	0.246453	-2.79727	0.0051537	0.0533697	ENSMUSG00000027327	1700037H04Rik
352	399.548	0.6039	0.215922	2.79685	0.0051604	0.0533999	ENSMUSG00000070509	Rgma
1805	409.311	-0.457154	0.163555	-2.7951	0.00518829	0.0536491	ENSMUSG00000066551	Hmgb1
8218	36.7065	1.38502	0.495558	2.79487	0.00519213	0.0536494	ENSMUSG00000097187	Gm19426
6256	171.008	-1.04244	0.373043	-2.79442	0.00519921	0.0536833	ENSMUSG00000020493	Prr11
4504	250.885	0.586815	0.210022	2.79407	0.00520491	0.0536869	ENSMUSG00000037638	Zbtb42
13748	257.374	0.769444	0.275399	2.79393	0.00520718	0.0536869	ENSMUSG00000032719	Sbspon
8540	155.375	-0.633924	0.22692	-2.7936	0.00521244	0.0537019	ENSMUSG00000013089	Etv5
4443	885.681	-2.24955	0.805627	-2.7923	0.00523356	0.05388	ENSMUSG00000074218	Cox7a1
9808	506.724	0.413332	0.148099	2.79091	0.00525603	0.0540719	ENSMUSG00000031290	Lrch2
9245	312.724	0.645165	0.231259	2.78979	0.00527415	0.0542187	ENSMUSG00000031618	Nr3c2
10124	313.361	0.643462	0.230737	2.78873	0.00529152	0.0543577	ENSMUSG00000049643	2310022A10Rik
9281	16641.3	0.439657	0.15772	2.78758	0.00531041	0.0545119	ENSMUSG00000015143	Actn1
2058	68.0117	-2.28247	0.81915	-2.78639	0.00532983	0.0546715	ENSMUSG00000039533	Mmd2
6691	1322.89	-0.368244	0.132175	-2.78603	0.00533577	0.0546926	ENSMUSG00000053768	Chchd3
6917	87.7613	-1.05175	0.377652	-2.78497	0.00535326	0.0548321	ENSMUSG00000026303	Mlph
2821	2707.42	0.456109	0.163889	2.78303	0.0053854	0.0551212	ENSMUSG00000063275	Hacd1
2133	44.5696	-2.23564	0.803418	-2.78266	0.00539151	0.0551437	ENSMUSG00000021508	Cxcl14
6258	12832	-0.33924	0.121935	-2.78214	0.00540018	0.0551922	ENSMUSG00000022892	App
7556	2596.6	-0.275321	0.0989707	-2.78185	0.00540506	0.0552021	ENSMUSG00000030341	Tnfrsf1a
8835	1734.91	-0.580042	0.208559	-2.78119	0.00541599	0.0552737	ENSMUSG00000035929	H2-Q4
8027	725.283	0.316195	0.11371	2.78071	0.00542403	0.0552757	ENSMUSG00000048307	Ankrd46
6580	418.334	0.493928	0.177622	2.78077	0.00542294	0.0552757	ENSMUSG00000020492	Ska2
2605	197.505	0.864626	0.310986	2.78027	0.00543129	0.0552789	ENSMUSG00000020491	2810021J22Rik
5549	100.357	0.964445	0.346895	2.78022	0.00543219	0.0552789	ENSMUSG00000044296	Zfp879
14694	71.7596	-1.17696	0.423379	-2.77991	0.00543733	0.0552913	ENSMUSG00000027217	Tspan18
2697	504.816	0.629683	0.226537	2.77961	0.00544247	0.0553037	ENSMUSG00000037001	Zfp39
10214	2051.93	0.685817	0.246781	2.77905	0.00545175	0.0553581	ENSMUSG00000028978	Nos3
2733	338.256	0.408396	0.147018	2.77786	0.00547185	0.0555221	ENSMUSG00000032103	Pus3
13521	581.901	-0.853679	0.307433	-2.7768	0.00548966	0.0556432	ENSMUSG00000023913	Pla2g7
4461	954.333	-0.684464	0.246504	-2.77668	0.00549167	0.0556432	ENSMUSG00000030657	Xylt1
5848	440.964	-0.491236	0.176933	-2.7764	0.00549652	0.0556523	ENSMUSG00000026820	Ptges2
3539	2048.91	0.338551	0.12195	2.77614	0.00550086	0.0556563	ENSMUSG00000031586	Rbpms
7388	2077.54	0.304067	0.109563	2.77526	0.00551573	0.0557666	ENSMUSG00000005836	Gata6
10567	662.089	-0.41997	0.151341	-2.775	0.00552025	0.0557724	ENSMUSG00000006273	Atp6v1b2
8575	197.73	0.552526	0.199248	2.77306	0.00555314	0.0560285	ENSMUSG00000052605	Isoc2b
1072	128.855	0.62364	0.224894	2.77304	0.00555356	0.0560285	ENSMUSG00000072889	Nfxl1
16356	627.571	-1.66298	0.600069	-2.77132	0.00558294	0.0562457	ENSMUSG00000049422	Chchd10
8269	40.973	-1.66082	0.599291	-2.77131	0.00558307	0.0562457	ENSMUSG00000053886	Sh2d4a
8987	190.487	0.870564	0.31419	2.77082	0.00559157	0.0562912	ENSMUSG00000063626	Unc5d
9683	3899.99	-0.28629	0.103518	-2.7656	0.00568182	0.0571588	ENSMUSG00000062070	Pgk1
4118	639.232	0.352966	0.127706	2.7639	0.00571144	0.0574159	ENSMUSG00000072964	Bhlhb9
15235	24.296	-1.90205	0.688295	-2.76342	0.00571987	0.0574596	ENSMUSG00000027350	Chgb
106	19.359	-3.64253	1.31873	-2.76214	0.00574238	0.0576447	ENSMUSG00000005220	Corin
12140	150.769	0.628904	0.22784	2.76029	0.00577509	0.0578494	ENSMUSG00000021902	Phf7
4692	356.769	0.701276	0.254043	2.76046	0.00577203	0.0578494	ENSMUSG00000033576	Apol6
12977	110.032	0.714895	0.258975	2.76047	0.00577175	0.0578494	ENSMUSG00000034329	Brip1
3560	33.5676	-3.18225	1.15318	-2.75954	0.0057883	0.0579405	ENSMUSG00000032511	Scn5a
9921	173.257	0.601136	0.218097	2.75628	0.00584621	0.0584787	ENSMUSG00000051736	Fam229b
15945	40.7087	-1.58273	0.574441	-2.75526	0.00586459	0.058621	ENSMUSG00000027654	Fam83d
577	371.524	-0.946158	0.343539	-2.75415	0.00588445	0.0587778	ENSMUSG00000028832	Stmn1
15394	4415.6	-0.448685	0.162951	-2.7535	0.00589623	0.0588269	ENSMUSG00000093674	Rpl41
10368	1673.03	0.283346	0.102907	2.75341	0.00589772	0.0588269	ENSMUSG00000000811	Txnrd3
4014	88.7325	-1.32913	0.482787	-2.75303	0.0059047	0.058855	ENSMUSG00000045875	Adra1a
9749	3193.25	-0.472562	0.171688	-2.75245	0.00591521	0.058918	ENSMUSG00000061603	Akap6
11090	36.9035	-1.30068	0.472813	-2.75093	0.00594257	0.0591487	ENSMUSG00000078452	Raet1d
7171	4364.01	-0.702984	0.255592	-2.75041	0.00595208	0.0592016	ENSMUSG00000036437	Npy1r
206	269.636	0.698149	0.253913	2.74956	0.00596748	0.0593129	ENSMUSG00000028629	Exo5
15853	50.1122	-1.40986	0.512875	-2.74893	0.0059791	0.0593855	ENSMUSG00000039167	Adgrl4
3606	3232.22	-0.279597	0.10172	-2.7487	0.00598321	0.0593855	ENSMUSG00000028953	Abcf2
6092	816.26	0.45687	0.166306	2.74717	0.00601117	0.059621	ENSMUSG00000044550	Tceal3
16409	7012.43	-0.313847	0.114263	-2.74669	0.00601997	0.0596244	ENSMUSG00000007041	Clic1
4921	1285.44	0.370931	0.135043	2.74676	0.0060188	0.0596244	ENSMUSG00000030804	Gm21974
8626	1406.92	-0.362081	0.131919	-2.74472	0.00605622	0.0599413	ENSMUSG00000039385	Cdh6
16405	1138.93	-0.34639	0.12623	-2.74411	0.00606745	0.0600102	ENSMUSG00000037601	Nme1
8869	4337.18	-0.261858	0.0954562	-2.74322	0.00608398	0.0601315	ENSMUSG00000026463	Atp2b4
14496	681.604	0.611107	0.222848	2.74226	0.00610185	0.060266	ENSMUSG00000044676	Zfp612
14757	1515.74	0.511084	0.186391	2.742	0.00610669	0.0602715	ENSMUSG00000026207	Speg
834	1181.37	-0.293492	0.107075	-2.741	0.00612534	0.0604132	ENSMUSG00000038235	F11r
12269	768.034	-0.544348	0.198624	-2.74059	0.00613281	0.0604446	ENSMUSG00000074766	Ism1
9704	952.151	-0.349512	0.127644	-2.73818	0.00617802	0.0608275	ENSMUSG00000004451	Ralb
2616	93.8801	0.8922	0.325851	2.73806	0.00618029	0.0608275	ENSMUSG00000029828	4921507P07Rik
15970	163.797	0.712475	0.260293	2.7372	0.00619642	0.0609437	ENSMUSG00000033427	Upb1
14488	80.3171	-1.54756	0.565513	-2.73657	0.0062084	0.061019	ENSMUSG00000023505	Cdca3
6168	470.988	-0.388986	0.14231	-2.73338	0.00626889	0.0615705	ENSMUSG00000039497	Dse
5462	227.81	0.625956	0.22903	2.73307	0.00627474	0.0615851	ENSMUSG00000051817	Sox12
13666	541.14	-0.980714	0.358903	-2.73253	0.00628497	0.0616426	ENSMUSG00000025270	Alas2
3450	745.738	-0.371011	0.13581	-2.73185	0.00629804	0.0617278	ENSMUSG00000021474	Sfxn1
5082	647.992	0.377297	0.138134	2.73139	0.00630672	0.0617699	ENSMUSG00000059708	Akap17b
1949	324.344	-0.425444	0.155845	-2.72993	0.00633487	0.0618736	ENSMUSG00000073599	Ecscr
1804	2537.21	0.276107	0.101137	2.73003	0.00633292	0.0618736	ENSMUSG00000025037	Maoa
13098	3852.69	0.31194	0.114261	2.73007	0.00633215	0.0618736	ENSMUSG00000056121	Fez2
568	24.032	1.98044	0.725415	2.73008	0.00633182	0.0618736	ENSMUSG00000008129	4930432K21Rik
5802	11.9373	-2.52505	0.925238	-2.72908	0.00635106	0.061946	ENSMUSG00000020534	Shmt1
9901	313.069	-0.42711	0.156503	-2.72909	0.00635088	0.061946	ENSMUSG00000034872	Gipc3
8765	170.68	0.715078	0.262067	2.72861	0.00636017	0.0619919	ENSMUSG00000034110	Kctd7
11409	12.5718	-2.25238	0.826101	-2.72652	0.0064006	0.0623428	ENSMUSG00000078719	Msmp
16307	1713.69	0.364933	0.134088	2.72158	0.00649697	0.0632378	ENSMUSG00000001663	Gstt1
4826	16272.2	-0.514299	0.189039	-2.7206	0.00651636	0.0632878	ENSMUSG00000026193	Fn1
5493	340.715	-0.490076	0.180148	-2.72041	0.00652007	0.0632878	ENSMUSG00000041161	Otud3
3620	137.839	0.60772	0.223386	2.72049	0.00651854	0.0632878	ENSMUSG00000062563	Cys1
13238	173.559	0.628769	0.231118	2.72055	0.00651725	0.0632878	ENSMUSG00000095253	Zfp799
11712	613.085	-0.44092	0.162114	-2.71981	0.00653186	0.0633355	ENSMUSG00000024212	Mllt1
13126	11023.9	0.277772	0.102133	2.71971	0.00653397	0.0633355	ENSMUSG00000020361	Hspa4
14343	168.05	0.553758	0.203661	2.71902	0.00654752	0.0634232	ENSMUSG00000059839	Zfp874b
7114	19.3307	-1.53566	0.565336	-2.71636	0.00660042	0.0638491	ENSMUSG00000108348	Gm42372
7903	21039.8	-0.296639	0.109214	-2.71613	0.00660508	0.0638491	ENSMUSG00000030342	Cd9
16498	4528.23	0.230916	0.0850109	2.71632	0.00660128	0.0638491	ENSMUSG00000024594	Prrc1
141	132.008	0.960198	0.353585	2.71561	0.0066154	0.0639051	ENSMUSG00000029695	Aass
1879	637.345	0.429059	0.158019	2.71523	0.00662298	0.0639345	ENSMUSG00000024534	Sncaip
2491	26.157	-2.64277	0.973782	-2.71393	0.00664907	0.0640985	ENSMUSG00000059201	Lep
9375	253.724	0.591319	0.217879	2.71397	0.00664813	0.0640985	ENSMUSG00000049687	Pheta2
5338	1319.44	-0.37346	0.137636	-2.7134	0.00665972	0.0641573	ENSMUSG00000046718	Bst2
8438	286.97	-0.698539	0.257497	-2.71281	0.00667159	0.0642277	ENSMUSG00000020593	Lpin1
16249	126.117	-1.15009	0.424049	-2.71216	0.00668463	0.0643093	ENSMUSG00000055782	Abcd2
7362	682.741	-0.569001	0.209873	-2.71117	0.00670458	0.0644573	ENSMUSG00000023832	Acat2
7455	9634.62	0.418413	0.154355	2.71073	0.00671361	0.0645001	ENSMUSG00000024299	Adamts10
7080	159.809	-0.678117	0.250212	-2.71017	0.00672496	0.0645313	ENSMUSG00000009876	Cox4i2
7216	1806.68	-0.565683	0.20873	-2.71011	0.00672602	0.0645313	ENSMUSG00000045294	Insig1
6690	1834.73	-0.36936	0.1364	-2.70792	0.00677064	0.0649152	ENSMUSG00000038717	Atp5l
6853	472.741	0.528133	0.195055	2.70762	0.00677678	0.0649299	ENSMUSG00000057880	Abat
6759	1706.72	0.730397	0.269784	2.70734	0.00678251	0.0649407	ENSMUSG00000048458	Inka2
5457	881.655	-0.43273	0.159877	-2.70665	0.00679659	0.0650313	ENSMUSG00000046034	Otulin
9513	160.71	-0.5837	0.215716	-2.70587	0.00681252	0.0651395	ENSMUSG00000039236	Isg20
11650	18.7283	-1.73213	0.640397	-2.70477	0.00683522	0.0653123	ENSMUSG00000034687	Fras1
5079	49.8549	-1.1841	0.437977	-2.70358	0.00685973	0.0655021	ENSMUSG00000029372	Ppbp
14166	458.479	-2.33477	0.86389	-2.70263	0.00687933	0.0655602	ENSMUSG00000007617	Homer1
10031	330.574	-2.20638	0.81631	-2.70288	0.0068742	0.0655602	ENSMUSG00000039956	Mrap
16292	887.54	0.659204	0.243914	2.70261	0.00687977	0.0655602	ENSMUSG00000000276	Dgke
65	627.032	0.531514	0.196697	2.70219	0.00688843	0.0655983	ENSMUSG00000032425	Zfp949
1176	6871.23	-2.75062	1.01825	-2.70133	0.00690624	0.0657235	ENSMUSG00000027559	Car3
8417	1293.98	0.38535	0.142732	2.6998	0.00693802	0.0659814	ENSMUSG00000022257	Laptm4b
151	26945.9	-0.26324	0.0975643	-2.69812	0.00697331	0.0662724	ENSMUSG00000007891	Ctsd
15120	5350.58	0.306725	0.113713	2.69736	0.00698911	0.0663588	ENSMUSG00000022884	Eif4a2
12431	2421.39	0.524854	0.19459	2.69723	0.00699183	0.0663588	ENSMUSG00000066026	Dhrs3
10271	913.772	-2.44905	0.908543	-2.69559	0.0070265	0.0665534	ENSMUSG00000025488	Cox8b
14501	584.39	-0.669527	0.248366	-2.69573	0.00702349	0.0665534	ENSMUSG00000030671	Pde3b
9018	4888.81	-0.480372	0.1782	-2.69569	0.00702436	0.0665534	ENSMUSG00000021957	Tkt
3768	144.399	1.10881	0.411416	2.69511	0.00703651	0.0666034	ENSMUSG00000021118	Plek2
6087	49.0901	2.28665	0.848525	2.69485	0.00704212	0.0666118	ENSMUSG00000071177	Serpina1d
9714	5517.22	-0.267955	0.0994472	-2.69445	0.00705053	0.0666466	ENSMUSG00000029156	Sgcb
8701	551.754	0.567824	0.210816	2.69345	0.00707158	0.0668008	ENSMUSG00000042826	Fgf11
7927	55.7945	-1.20734	0.448468	-2.69213	0.0070997	0.0669767	ENSMUSG00000114487	Gm49393
2952	1777.44	0.314345	0.116762	2.69218	0.00709859	0.0669767	ENSMUSG00000001642	Akr1b3
5916	952.488	0.282906	0.105175	2.68986	0.00714817	0.0673888	ENSMUSG00000028809	Srrm1
6345	16.6036	3.6734	1.36618	2.6888	0.00717085	0.0675575	ENSMUSG00000055912	Tmem150a
6795	7264.39	-1.43762	0.534812	-2.68809	0.00718618	0.0676567	ENSMUSG00000018339	Gpx3
16635	6504.44	0.239029	0.0889532	2.68713	0.00720683	0.0678058	ENSMUSG00000025220	Mgea5
10203	45.6743	-1.6841	0.627344	-2.68448	0.00726421	0.0683	ENSMUSG00000051517	Arhgef39
1514	21.2214	-1.65451	0.61642	-2.68406	0.00727342	0.0683411	ENSMUSG00000034755	Pcdh11x
3806	89.8433	0.915257	0.341026	2.68383	0.00727841	0.0683424	ENSMUSG00000038037	Socs1
5337	1626.46	0.754737	0.281332	2.68273	0.00730242	0.0685221	ENSMUSG00000057123	Gja5
7862	645.191	-0.447114	0.166705	-2.68207	0.00731682	0.0686116	ENSMUSG00000004937	Sgta
14286	499.199	-0.88106	0.328591	-2.68133	0.00733305	0.0686893	ENSMUSG00000019838	Slc16a10
5215	1358.65	-0.476202	0.177605	-2.68125	0.00733485	0.0686893	ENSMUSG00000022110	Sucla2
12013	1494.93	0.297866	0.111144	2.68001	0.00736208	0.0688527	ENSMUSG00000030613	Ccdc90b
12945	529.135	0.351337	0.131088	2.68017	0.00735852	0.0688527	ENSMUSG00000024163	Mapk8ip3
10845	402.591	-0.48105	0.179534	-2.67943	0.00737474	0.0689254	ENSMUSG00000027282	Mtch2
11621	113.428	-0.800473	0.298794	-2.67902	0.00738389	0.0689652	ENSMUSG00000037999	Arap2
9960	29.2634	-1.93639	0.722969	-2.67838	0.00739782	0.0690496	ENSMUSG00000028996	Rbp7
9786	85.1271	-1.33087	0.497064	-2.67747	0.00741806	0.0691366	ENSMUSG00000045377	Tmem88
9241	110.804	-0.675715	0.252387	-2.6773	0.00742185	0.0691366	ENSMUSG00000042099	Kank3
2883	6202.82	-0.406887	0.151964	-2.67752	0.00741689	0.0691366	ENSMUSG00000041548	Hspb8
9303	176.54	0.564146	0.210896	2.67499	0.0074731	0.0695679	ENSMUSG00000029636	Wasf3
15804	242.266	-2.15066	0.804189	-2.67432	0.00748816	0.0696207	ENSMUSG00000044405	Adig
5110	3917.97	-0.341472	0.127697	-2.67407	0.00749358	0.0696207	ENSMUSG00000069045	Ddx3y
2954	2971.45	-0.327204	0.122355	-2.67423	0.00749015	0.0696207	ENSMUSG00000047712	Ust
1170	28.7223	-2.05205	0.767539	-2.67355	0.00750529	0.0696835	ENSMUSG00000033308	Dpyd
13912	640.43	-0.788488	0.29519	-2.67112	0.00755994	0.0700986	ENSMUSG00000066705	Fxyd6
337	1090.28	0.369868	0.138462	2.67126	0.00755675	0.0700986	ENSMUSG00000021103	Mnat1
3566	174.945	0.548878	0.205567	2.67007	0.00758352	0.0702709	ENSMUSG00000034105	Tldc1
13555	124.498	-0.966222	0.362577	-2.66487	0.00770181	0.0713202	ENSMUSG00000067586	S1pr3
11396	1069.03	-0.333618	0.125219	-2.66427	0.00771562	0.0714011	ENSMUSG00000049760	2410015M20Rik
8392	264.649	-0.470047	0.176514	-2.66295	0.00774597	0.0715461	ENSMUSG00000061436	Hipk2
9654	295.697	0.604279	0.226916	2.66301	0.00774455	0.0715461	ENSMUSG00000058192	Zfp846
12869	78.8841	1.11948	0.420395	2.66292	0.00774651	0.0715461	ENSMUSG00000062157	Ifnlr1
14909	27.0843	-1.57606	0.592231	-2.66123	0.0077855	0.0718303	ENSMUSG00000019775	Rgs17
11482	27.5781	-1.56829	0.589329	-2.66115	0.00778748	0.0718303	ENSMUSG00000029596	Sdsl
5731	164.141	-0.655584	0.246421	-2.66042	0.00780432	0.0719386	ENSMUSG00000050730	Arhgap42
7600	2786.23	-0.37361	0.140517	-2.65883	0.00784127	0.0721847	ENSMUSG00000028820	Sfpq
12639	323.39	0.456661	0.171744	2.65896	0.00783829	0.0721847	ENSMUSG00000113450	Gm49359
8301	451.172	0.415955	0.156468	2.65841	0.00785102	0.0722274	ENSMUSG00000041444	Arhgap32
14170	159.235	-0.561996	0.211577	-2.65623	0.00790196	0.0726486	ENSMUSG00000026209	Dnpep
11607	123.258	0.990421	0.3729	2.65599	0.00790754	0.0726525	ENSMUSG00000096696	Zfp960
13646	574.707	-2.26022	0.851307	-2.655	0.00793092	0.0727931	ENSMUSG00000012705	Retn
1551	130.801	0.70229	0.264526	2.6549	0.00793318	0.0727931	ENSMUSG00000021222	Dcaf4
9068	56.2151	-1.53446	0.57821	-2.65381	0.00795895	0.0729821	ENSMUSG00000067235	H2-Q10
4757	92.7248	-2.94301	1.10943	-2.65272	0.00798454	0.0730885	ENSMUSG00000058022	Adtrp
11492	674.058	0.467222	0.176131	2.6527	0.00798519	0.0730885	ENSMUSG00000062931	Zfp938
3294	907.393	0.787852	0.297005	2.65266	0.00798611	0.0730885	ENSMUSG00000053985	Zfp14
15784	61.34	-0.971699	0.366445	-2.65169	0.00800901	0.0732064	ENSMUSG00000036875	Dna2
7882	6326.59	-0.368246	0.138884	-2.65146	0.00801457	0.0732064	ENSMUSG00000030695	Aldoa
1412	3047.65	-0.274341	0.103462	-2.65162	0.00801066	0.0732064	ENSMUSG00000035674	Ndufa3
15482	347.491	-1.21811	0.459521	-2.65083	0.00802952	0.0732954	ENSMUSG00000056116	H2-T22
15827	714.152	0.398763	0.15047	2.65011	0.00804658	0.0734036	ENSMUSG00000048677	Tpcn2
9499	228.768	0.917864	0.3464	2.64973	0.00805569	0.0734391	ENSMUSG00000000794	Kcnn3
8449	161.542	-0.651242	0.245854	-2.6489	0.0080755	0.0735722	ENSMUSG00000004609	Cd33
5582	458.321	-0.538487	0.203451	-2.64676	0.00812669	0.0739594	ENSMUSG00000052934	Fbxo31
8623	14650.3	-0.3343	0.126313	-2.64661	0.00813024	0.0739594	ENSMUSG00000037706	Cd81
5458	1515.14	0.303717	0.114763	2.64647	0.00813374	0.0739594	ENSMUSG00000043241	Upf2
13690	515.615	0.678553	0.256481	2.64563	0.00815398	0.0740956	ENSMUSG00000096687	Mfsd4b4
2641	423.497	0.520742	0.196887	2.64488	0.0081719	0.0742105	ENSMUSG00000066613	Zfp932
14363	82.1985	-0.89878	0.339971	-2.6437	0.00820055	0.0744227	ENSMUSG00000051220	Ercc6l
15256	774.873	-0.433644	0.164174	-2.64136	0.00825733	0.0748899	ENSMUSG00000053329	D10Jhu81e
10972	663.582	-0.412939	0.15638	-2.64061	0.00827563	0.0750076	ENSMUSG00000002550	Uck1
6721	508.947	0.413495	0.15662	2.64012	0.0082876	0.0750677	ENSMUSG00000026110	Mgat4a
3071	28.7801	1.89344	0.717404	2.63929	0.00830809	0.075205	ENSMUSG00000048012	Zfp473
7224	1871.11	0.363472	0.137757	2.63851	0.00832711	0.0753289	ENSMUSG00000043061	Tmem18
16597	2982.27	0.300034	0.11376	2.63742	0.00835396	0.0755232	ENSMUSG00000024423	Impact
14502	41.7141	-1.5245	0.578128	-2.63695	0.00836543	0.0755784	ENSMUSG00000027496	Aurka
4645	55.5053	0.894438	0.339232	2.63666	0.00837277	0.0755963	ENSMUSG00000010538	Tsacc
13366	10.3762	2.0792	0.788835	2.63578	0.00839437	0.0757428	ENSMUSG00000020690	Efcab3
3466	85.2801	-1.68134	0.638056	-2.6351	0.0084112	0.0758072	ENSMUSG00000032942	Ucp3
15744	12415.4	0.354175	0.134409	2.63506	0.00841226	0.0758072	ENSMUSG00000025150	Cbr2
13425	11.1317	-2.24591	0.853352	-2.63187	0.00849168	0.0764739	ENSMUSG00000020928	Higd1b
11488	1722.29	0.337405	0.128251	2.63081	0.00851805	0.0766625	ENSMUSG00000050332	Amer1
16027	70.5442	-0.848648	0.322642	-2.63031	0.00853075	0.0767257	ENSMUSG00000022629	Kif21a
15261	196.177	0.527703	0.20064	2.6301	0.00853596	0.0767257	ENSMUSG00000020205	Phlda1
9868	36.471	-1.41981	0.540131	-2.62863	0.00857283	0.076935	ENSMUSG00000024056	Ndc80
4952	96.2116	-1.40228	0.533485	-2.62852	0.00857563	0.076935	ENSMUSG00000001865	Cpa3
15974	248.194	-0.491328	0.18692	-2.62855	0.00857493	0.076935	ENSMUSG00000052151	Plpp2
7255	1420.1	0.471277	0.179381	2.62725	0.00860791	0.0770796	ENSMUSG00000022434	Fam118a
10010	108.868	0.800497	0.304692	2.62724	0.00860815	0.0770796	ENSMUSG00000062861	Zfp28
11922	33.7219	1.16767	0.444446	2.62725	0.00860791	0.0770796	ENSMUSG00000020389	Cdkl3
11653	6.77499	-3.53053	1.34396	-2.62696	0.00861522	0.077094	ENSMUSG00000024670	Cd6
7878	128.34	-0.623381	0.237416	-2.62569	0.00864737	0.0773325	ENSMUSG00000028042	Zbtb7b
11780	675.508	0.460639	0.175454	2.62541	0.00865454	0.0773475	ENSMUSG00000035062	Zc4h2
1887	454.72	0.448579	0.170993	2.62338	0.00870621	0.07776	ENSMUSG00000021360	Gcnt2
8599	53.7994	-1.01874	0.388518	-2.62213	0.00873821	0.0779944	ENSMUSG00000001943	Vsig2
2642	1560.16	-0.522289	0.199201	-2.62192	0.00874352	0.0779944	ENSMUSG00000043085	Tmem82
4053	262.696	0.598971	0.228554	2.6207	0.00877488	0.0782246	ENSMUSG00000022679	Mpv17l
16406	606.675	0.489766	0.187023	2.61875	0.00882538	0.0786251	ENSMUSG00000070476	Fam217b
11345	79.25	-1.24148	0.474127	-2.61845	0.00883304	0.0786436	ENSMUSG00000021175	Cdca7l
13788	7895.24	-0.221101	0.0844527	-2.61804	0.00884354	0.0786874	ENSMUSG00000022982	Sod1
2057	4385.27	-0.541488	0.206908	-2.61705	0.00886922	0.0788661	ENSMUSG00000040339	Fam102b
4439	11.019	-2.83109	1.08212	-2.61624	0.00889028	0.0789538	ENSMUSG00000024479	Mal2
15483	4711.23	-0.384092	0.146799	-2.61645	0.00888487	0.0789538	ENSMUSG00000017493	Igfbp4
12882	185.26	0.989067	0.378084	2.616	0.00889671	0.0789611	ENSMUSG00000041695	Kcnj2
8336	3236.84	-0.47833	0.182932	-2.61479	0.00892817	0.0791532	ENSMUSG00000060002	Chpt1
3087	1277.74	0.292522	0.111874	2.61474	0.00892958	0.0791532	ENSMUSG00000072623	Zfp9
13744	121.595	-0.70986	0.271527	-2.61433	0.00894034	0.0791987	ENSMUSG00000027994	Mcub
14074	57.1536	-1.09542	0.419528	-2.61107	0.00902602	0.0797572	ENSMUSG00000025372	Baiap2
3538	1839.01	0.269035	0.103022	2.61142	0.00901665	0.0797572	ENSMUSG00000027428	Rbbp9
3948	1843.37	0.489997	0.187656	2.61115	0.00902391	0.0797572	ENSMUSG00000001333	Sync
5002	321.93	0.657315	0.251701	2.6115	0.00901473	0.0797572	ENSMUSG00000055745	Rtl6
15170	895.781	0.551463	0.211232	2.6107	0.00903582	0.0797937	ENSMUSG00000002020	Ltbp2
4970	454.72	0.493357	0.189033	2.6099	0.00905685	0.0799294	ENSMUSG00000062944	9130023H24Rik
16074	214.585	0.952306	0.364927	2.60958	0.00906538	0.0799546	ENSMUSG00000071103	1700029J07Rik
12922	8260.82	-2.62362	1.00602	-2.60792	0.00910944	0.0802929	ENSMUSG00000061780	Cfd
8284	316.959	-0.492176	0.188853	-2.60613	0.00915712	0.0806124	ENSMUSG00000034947	Tmem106a
11117	5761.98	-0.229638	0.0881116	-2.60621	0.00915496	0.0806124	ENSMUSG00000025492	Ifitm3
8129	1697.93	0.251469	0.0965373	2.60488	0.00919055	0.0808562	ENSMUSG00000028152	Tspan5
763	89.8051	-1.08495	0.416573	-2.60448	0.00920151	0.0809021	ENSMUSG00000029314	Gpat3
16516	3338.36	-0.21707	0.0833778	-2.60345	0.00922917	0.0810745	ENSMUSG00000024527	Afg3l2
8669	3409.06	0.46614	0.179056	2.60332	0.00923262	0.0810745	ENSMUSG00000028461	Ccdc107
12310	357.513	0.395552	0.151961	2.60298	0.00924165	0.0811032	ENSMUSG00000020420	Zfp607a
9101	23.6313	-1.43958	0.553114	-2.60268	0.0092499	0.0811251	ENSMUSG00000049303	Syt12
15047	509.017	0.415873	0.159805	2.60237	0.00925823	0.0811477	ENSMUSG00000051065	Mb21d2
684	17.0909	-2.2209	0.853532	-2.60201	0.00926794	0.0811823	ENSMUSG00000026605	Cenpf
2589	4659.92	-1.77464	0.682235	-2.60121	0.00928962	0.0813217	ENSMUSG00000002944	Cd36
12056	27.2428	-1.43684	0.552566	-2.60031	0.00931399	0.0814844	ENSMUSG00000037466	Tedc1
15765	648.609	-0.382599	0.147151	-2.60004	0.00932122	0.0814971	ENSMUSG00000025968	Ndufs1
14874	890.429	0.586658	0.225707	2.5992	0.00934413	0.0816467	ENSMUSG00000045193	Cirbp
7099	14210.5	-0.317102	0.122035	-2.59846	0.00936435	0.081743	ENSMUSG00000067274	Rplp0
4023	2758.44	0.305335	0.117516	2.59824	0.00937018	0.081743	ENSMUSG00000031516	Dctn6
12220	97.9099	1.09649	0.422027	2.59816	0.00937255	0.081743	ENSMUSG00000057093	Zfp607b
15816	174.024	-0.705888	0.271869	-2.59643	0.00941979	0.0821043	ENSMUSG00000054434	Tmem120b
7663	141.981	-0.582511	0.224429	-2.59553	0.00944446	0.0822684	ENSMUSG00000062075	Lmnb2
13761	444.361	0.539806	0.208035	2.59478	0.00946503	0.0823966	ENSMUSG00000066838	Zfp772
1510	1538.79	0.376072	0.144959	2.59434	0.00947738	0.0824532	ENSMUSG00000028414	Fktn
5086	2181.54	-1.42806	0.5507	-2.59317	0.00950946	0.0826813	ENSMUSG00000031765	Mt1
10334	45.4269	-1.8247	0.704012	-2.59185	0.00954602	0.0828969	ENSMUSG00000015880	Ncapg
8212	1100.41	0.333829	0.128798	2.59188	0.00954518	0.0828969	ENSMUSG00000029535	Triap1
15233	25.6218	-1.39664	0.539017	-2.59108	0.00956756	0.0830328	ENSMUSG00000110195	Pde2a
742	630.222	-2.43635	0.940421	-2.5907	0.00957813	0.0830393	ENSMUSG00000056973	Ces1d
11081	46.675	-1.59918	0.617328	-2.59048	0.00958426	0.0830393	ENSMUSG00000053219	Raet1e
7978	791.311	0.318657	0.123014	2.59042	0.009586	0.0830393	ENSMUSG00000026888	Grb14
728	722.309	0.413787	0.159757	2.59011	0.00959461	0.0830629	ENSMUSG00000042155	Klhl23
11618	260.317	0.432825	0.167143	2.58955	0.00961023	0.0831471	ENSMUSG00000020251	Glt8d2
13251	2902.84	-0.238877	0.0922739	-2.58878	0.00963163	0.0832811	ENSMUSG00000020841	Cpd
892	13.672	-1.87991	0.726634	-2.58715	0.0096774	0.0835743	ENSMUSG00000039396	Neil3
10687	854.776	-0.353319	0.136561	-2.58726	0.00967427	0.0835743	ENSMUSG00000047123	Ticam1
16534	38.8902	-1.8468	0.713963	-2.58669	0.00969039	0.0836352	ENSMUSG00000042041	2010003K11Rik
12541	14842.2	0.271695	0.105099	2.58513	0.00973415	0.0839615	ENSMUSG00000036438	Calm2
1038	8.29298	2.34668	0.907862	2.58484	0.00974246	0.0839818	ENSMUSG00000038618	Rassf7
16897	5955.77	0.239645	0.0927229	2.58453	0.00975128	0.0840065	ENSMUSG00000060450	Rnf14
12048	224.347	-2.09546	0.811229	-2.58307	0.00979254	0.0842169	ENSMUSG00000028076	Cd1d1
11557	22.3876	-1.87903	0.72745	-2.58303	0.00979364	0.0842169	ENSMUSG00000032338	Hcn4
3892	110.087	-0.635664	0.246058	-2.58339	0.00978348	0.0842169	ENSMUSG00000036111	Lmo1
16077	1188.88	0.309506	0.119837	2.58271	0.00980269	0.0842434	ENSMUSG00000040234	Tm7sf3
8729	1198.18	-0.407264	0.157855	-2.57999	0.00988045	0.0848599	ENSMUSG00000052738	Suclg1
5296	166.577	-0.596786	0.231392	-2.57911	0.00990554	0.0850223	ENSMUSG00000021182	Ccdc88c
7445	266.159	0.432154	0.167573	2.5789	0.00991143	0.0850223	ENSMUSG00000019726	Lyst
4103	334.927	-0.742623	0.287994	-2.57861	0.00991987	0.085043	ENSMUSG00000074264	Amy1
2725	16.0846	1.63789	0.635266	2.57827	0.00992951	0.0850738	ENSMUSG00000032532	Cck
5480	3374.29	-0.270481	0.104974	-2.57665	0.00997633	0.0854231	ENSMUSG00000020484	Xbp1
13677	62.1597	1.11756	0.434015	2.57494	0.0100258	0.0857948	ENSMUSG00000006642	Tcf23
3816	670.167	0.411662	0.159896	2.57456	0.0100368	0.0858366	ENSMUSG00000062901	Klhl24
12917	1593.37	0.34565	0.13428	2.57411	0.0100499	0.0858969	ENSMUSG00000009828	Ick
12188	177.823	0.908502	0.35299	2.57374	0.0100607	0.0859367	ENSMUSG00000024186	Rgs11
189	17379.2	-0.51085	0.198532	-2.57313	0.0100783	0.0860028	ENSMUSG00000029309	Sparcl1
2873	246.53	0.462502	0.179748	2.57305	0.0100806	0.0860028	ENSMUSG00000025505	Tmem80
15408	1471.74	-0.270617	0.105195	-2.57252	0.0100961	0.0860828	ENSMUSG00000027637	Rab5if
3328	1817.52	-0.406424	0.158026	-2.57188	0.0101149	0.0861909	ENSMUSG00000030560	Ctsc
11645	330.473	-0.463435	0.180222	-2.57147	0.0101269	0.0862405	ENSMUSG00000021235	Coq6
13573	127.854	0.735286	0.286184	2.56928	0.0101911	0.0867347	ENSMUSG00000025735	Rhbdl1
5655	490.844	0.422127	0.164323	2.56888	0.0102027	0.086781	ENSMUSG00000055691	Gja6
1644	4491.55	-0.296694	0.115594	-2.5667	0.010267	0.0871842	ENSMUSG00000000171	Sdhd
4915	2098.3	0.343101	0.133657	2.56703	0.0102573	0.0871842	ENSMUSG00000096145	Vkorc1
12880	28.9087	1.21664	0.47402	2.56665	0.0102686	0.0871842	ENSMUSG00000090919	Pabpc4l
6251	1082.55	-0.794411	0.309685	-2.56522	0.0103109	0.087491	ENSMUSG00000042010	Acacb
1590	238.956	0.529484	0.206435	2.5649	0.0103206	0.0875204	ENSMUSG00000028483	Snapc3
14709	116.382	1.02218	0.398785	2.56324	0.0103701	0.0878871	ENSMUSG00000054931	Zkscan4
11580	210.009	0.673344	0.262726	2.56291	0.0103799	0.0879173	ENSMUSG00000032109	Nlrx1
15124	49.0313	-1.25578	0.490068	-2.56247	0.0103931	0.0879764	ENSMUSG00000029838	Ptn
3913	218.992	-2.64184	1.03129	-2.56168	0.0104168	0.0880185	ENSMUSG00000002588	Pon1
4966	74.6466	-0.986231	0.384992	-2.5617	0.0104163	0.0880185	ENSMUSG00000009376	Met
10886	3170.89	0.317561	0.123961	2.56179	0.0104135	0.0880185	ENSMUSG00000005611	Mrvi1
6084	16.2642	-2.21398	0.864354	-2.56142	0.0104244	0.08803	ENSMUSG00000037544	Dlgap5
10557	609.26	-0.401417	0.156744	-2.56097	0.0104381	0.088093	ENSMUSG00000020467	Efemp1
8162	1078.93	-3.2122	1.25513	-2.55925	0.0104898	0.0884232	ENSMUSG00000025479	Cyp2e1
7380	534.156	-0.881403	0.34438	-2.55939	0.0104856	0.0884232	ENSMUSG00000098188	Sowahc
1483	771.939	-0.35818	0.140036	-2.55777	0.0105345	0.0887469	ENSMUSG00000027288	Zfp106
8337	140.086	-3.82175	1.49456	-2.55711	0.0105546	0.088827	ENSMUSG00000027359	Slc27a2
11425	14.2127	-2.20983	0.864213	-2.55704	0.0105566	0.088827	ENSMUSG00000057715	A830018L16Rik
15340	1857.79	0.307221	0.120184	2.55626	0.0105805	0.0889746	ENSMUSG00000035413	Tmem98
14079	770.504	-0.361833	0.141593	-2.55544	0.0106053	0.0891303	ENSMUSG00000024338	Psmb8
1574	1499.01	-0.795351	0.311345	-2.55457	0.010632	0.0892602	ENSMUSG00000032285	Dnaja4
15531	851.255	-0.645695	0.252766	-2.55452	0.0106335	0.0892602	ENSMUSG00000027357	Crls1
5506	25.257	1.92309	0.753466	2.55233	0.0107006	0.08977	ENSMUSG00000045318	Adra2c
14388	2606.5	-0.375783	0.147281	-2.55148	0.0107268	0.0899366	ENSMUSG00000030157	Clec2d
638	106.293	-0.611119	0.239546	-2.55115	0.0107368	0.0899671	ENSMUSG00000025920	Stau2
15153	1090.09	-0.255856	0.100343	-2.54982	0.0107777	0.0902563	ENSMUSG00000025793	Hgs
6250	1534.8	0.277001	0.10867	2.54901	0.0108028	0.0904125	ENSMUSG00000024974	Smc3
16437	1130.97	0.258565	0.10148	2.54795	0.0108359	0.0906356	ENSMUSG00000024537	Psmg2
10191	520.715	0.355861	0.139748	2.54644	0.0108827	0.0909189	ENSMUSG00000020592	Sdc1
3725	219.5	0.736465	0.289208	2.54649	0.0108813	0.0909189	ENSMUSG00000032062	2310030G06Rik
8201	7.28825	-2.52486	0.992607	-2.54366	0.0109697	0.0915386	ENSMUSG00000005952	Trpv1
122	138.199	-0.70951	0.278933	-2.54366	0.0109698	0.0915386	ENSMUSG00000003190	Bcl2l12
15289	1471.84	-0.34534	0.1358	-2.543	0.0109905	0.0916461	ENSMUSG00000020075	Ddx21
17098	52.8615	1.12435	0.442163	2.54283	0.0109957	0.0916461	ENSMUSG00000067929	Gm10226
1444	749.718	-0.441251	0.173611	-2.54161	0.0110345	0.0919147	ENSMUSG00000033446	Lpar6
2789	81.6207	-0.903071	0.355529	-2.54008	0.0110827	0.0922327	ENSMUSG00000050675	Gp1ba
11859	4732.63	0.219128	0.0862715	2.53998	0.0110857	0.0922327	ENSMUSG00000068732	Tmem167b
6154	414.882	-0.624522	0.245918	-2.53955	0.0110995	0.0922386	ENSMUSG00000045975	C2cd2
2138	990.082	-0.361274	0.142249	-2.53974	0.0110936	0.0922386	ENSMUSG00000047454	Gphn
135	17689.7	-0.250661	0.0987403	-2.53859	0.0111301	0.0924385	ENSMUSG00000110040	Gm49369
5974	710.471	0.400233	0.157729	2.53747	0.0111658	0.0926803	ENSMUSG00000117284	Gm7072
16190	320.249	0.440609	0.173765	2.53567	0.0112234	0.0931032	ENSMUSG00000025407	Gli1
7929	553.529	0.487511	0.192315	2.53495	0.0112462	0.0932375	ENSMUSG00000028883	Sema3a
1315	543.539	-0.383473	0.151321	-2.53418	0.0112712	0.093335	ENSMUSG00000079442	St6galnac4
2097	577.863	0.34469	0.136008	2.53433	0.0112664	0.093335	ENSMUSG00000068335	Dok1
5507	788.448	-0.637899	0.252256	-2.52877	0.0114462	0.0947287	ENSMUSG00000031283	Chrdl1
16069	4125.05	-0.27241	0.107744	-2.52832	0.011461	0.094795	ENSMUSG00000019818	Cd164
4398	10241.5	-0.266012	0.105234	-2.52781	0.0114775	0.0948762	ENSMUSG00000006333	Rps9
10326	19.8968	-1.98782	0.786748	-2.52662	0.0115165	0.0951425	ENSMUSG00000042489	Clspn
11225	743.454	-0.312315	0.123642	-2.52596	0.0115382	0.0952666	ENSMUSG00000019055	Plod1
1916	568.741	0.389458	0.154229	2.5252	0.0115633	0.0954178	ENSMUSG00000011427	Zfp790
4092	5976.3	-0.312974	0.123969	-2.52462	0.0115824	0.095519	ENSMUSG00000090137	Uba52
11878	2308.45	-0.371751	0.14729	-2.52393	0.011605	0.0956173	ENSMUSG00000008668	Rps18
12551	168.77	0.500568	0.198352	2.52364	0.0116146	0.0956173	ENSMUSG00000022827	Rabl3
13335	402.264	0.595563	0.235976	2.52383	0.0116084	0.0956173	ENSMUSG00000095325	Zfp870
647	50.8385	-1.32991	0.527283	-2.52219	0.0116626	0.0958712	ENSMUSG00000066363	Serpina3f
17112	239.286	-0.568424	0.225359	-2.52231	0.0116587	0.0958712	ENSMUSG00000024525	Impa2
6999	229.73	0.947533	0.375693	2.52209	0.0116659	0.0958712	ENSMUSG00000067430	Zfp763
14532	8.55774	-2.56885	1.01889	-2.52122	0.011695	0.0959333	ENSMUSG00000048078	Tenm4
3445	26.0396	-1.71761	0.681307	-2.52105	0.0117007	0.0959333	ENSMUSG00000020897	Aurkb
11293	169.524	0.507194	0.201141	2.52159	0.0116825	0.0959333	ENSMUSG00000056459	Zbtb25
6316	1054.4	0.727163	0.288423	2.52116	0.0116967	0.0959333	ENSMUSG00000027188	Pamr1
698	455.419	-0.689751	0.273684	-2.52025	0.0117272	0.0959832	ENSMUSG00000028957	Per3
8866	24828.4	0.277724	0.110191	2.52039	0.0117225	0.0959832	ENSMUSG00000020473	Aebp1
1960	57312.7	1.1218	0.445057	2.52058	0.0117162	0.0959832	ENSMUSG00000019997	Ctgf
9531	939.166	0.37948	0.150585	2.52003	0.0117343	0.0959859	ENSMUSG00000086316	Nbdy
4170	9465.29	-0.560989	0.222631	-2.51982	0.0117416	0.0959896	ENSMUSG00000000078	Klf6
9626	6138.46	-0.282172	0.112003	-2.51932	0.0117582	0.0960696	ENSMUSG00000074743	Thbd
13785	3412.1	0.355147	0.141023	2.51837	0.0117901	0.096274	ENSMUSG00000022032	Scara5
9177	44.305	-1.34208	0.533295	-2.51658	0.0118499	0.0965393	ENSMUSG00000042357	Gjb5
16457	427.214	-0.637671	0.253385	-2.51661	0.0118489	0.0965393	ENSMUSG00000024965	Fermt3
7170	1604.2	-0.498017	0.197891	-2.51663	0.0118484	0.0965393	ENSMUSG00000041117	Ccdc8
6447	455.298	0.467263	0.185646	2.51695	0.0118375	0.0965393	ENSMUSG00000025956	Mettl21a
1133	157.542	0.877375	0.348687	2.51622	0.011862	0.0965818	ENSMUSG00000030446	Zfp273
4844	1273.63	-0.260604	0.1036	-2.51548	0.0118871	0.0967306	ENSMUSG00000000134	Tfe3
7670	246.704	-0.687323	0.273385	-2.51412	0.0119329	0.0970468	ENSMUSG00000038859	Baiap2l1
3577	2436.79	0.27474	0.109309	2.51342	0.0119566	0.097128	ENSMUSG00000066415	Msl2
8349	719.069	0.59151	0.235324	2.51359	0.0119508	0.097128	ENSMUSG00000024810	Il33
9469	382.366	-2.10516	0.837854	-2.51256	0.0119857	0.0973082	ENSMUSG00000030546	Plin1
14131	272.839	-0.565625	0.225146	-2.51226	0.0119959	0.0973347	ENSMUSG00000029772	Ahcyl2
3090	3021.08	-0.469354	0.186856	-2.51185	0.0120101	0.0973382	ENSMUSG00000015839	Nfe2l2
10315	847.353	0.304128	0.121069	2.51202	0.0120043	0.0973382	ENSMUSG00000030614	Tmem126b
9364	1594.37	-1.5599	0.62135	-2.5105	0.0120562	0.0976549	ENSMUSG00000024892	Pcx
14836	42.6985	-1.12226	0.44725	-2.50925	0.0120987	0.0977445	ENSMUSG00000024791	Cdca5
1963	787.119	-0.277814	0.110694	-2.50974	0.0120819	0.0977445	ENSMUSG00000027099	Mtx2
4890	1992.84	0.225878	0.089997	2.50984	0.0120784	0.0977445	ENSMUSG00000020393	Kremen1
7697	748.949	0.450339	0.179478	2.50916	0.0121019	0.0977445	ENSMUSG00000027412	Lpin3
1068	54.3813	1.05392	0.420017	2.50924	0.0120993	0.0977445	ENSMUSG00000091754	Gm3636
3543	1052.64	0.433213	0.17285	2.5063	0.0122002	0.098482	ENSMUSG00000021990	Spata13
2565	174.296	0.624944	0.249565	2.50413	0.0122751	0.0990302	ENSMUSG00000090015	Gm15446
13509	10.8995	-3.19638	1.27669	-2.50364	0.0122924	0.0990335	ENSMUSG00000015437	Gzmb
6105	257.94	-0.452349	0.1807	-2.50331	0.0123037	0.0990335	ENSMUSG00000001829	Clpb
16278	471.891	-0.398838	0.159314	-2.50347	0.012298	0.0990335	ENSMUSG00000038302	Afg1l
11755	573.742	0.30491	0.121791	2.50354	0.0122956	0.0990335	ENSMUSG00000000184	Ccnd2
9762	3555.73	-0.312481	0.124924	-2.50138	0.0123711	0.0995194	ENSMUSG00000024359	Hspa9
533	2115.44	-1.25122	0.500439	-2.50024	0.0124109	0.0997831	ENSMUSG00000020134	Peli1
8554	9.80935	-2.46428	0.986181	-2.49881	0.012461	0.100072	ENSMUSG00000050671	Ism2
11111	57.0512	0.971106	0.3886	2.49899	0.0124549	0.100072	ENSMUSG00000024743	Syt7
1454	168.516	0.742817	0.297314	2.49842	0.0124747	0.100124	ENSMUSG00000038473	Nos1ap
12694	579.757	-0.461314	0.184662	-2.49815	0.0124844	0.100145	ENSMUSG00000030096	Slc6a6
9602	2288.58	0.243196	0.0973648	2.49778	0.0124974	0.100193	ENSMUSG00000025241	Fyco1
5147	612.991	0.386445	0.154772	2.49687	0.0125293	0.100391	ENSMUSG00000029392	Rilpl1
12245	10.2717	-2.26415	0.907002	-2.4963	0.0125497	0.100497	ENSMUSG00000073433	Arhgdig
12380	4938.69	0.262597	0.105247	2.49506	0.0125936	0.100791	ENSMUSG00000035847	Ids
12863	3203.1	-0.343628	0.137755	-2.49449	0.0126139	0.100897	ENSMUSG00000031591	Asah1
6064	610.734	0.385344	0.154538	2.49353	0.012648	0.101112	ENSMUSG00000035936	Aldh5a1
1922	351.066	-0.460336	0.184719	-2.49209	0.0126995	0.101467	ENSMUSG00000023367	Tmem176a
12925	3200.38	0.21883	0.0878292	2.49154	0.0127189	0.101564	ENSMUSG00000028173	Wls
8003	18735.1	-0.550443	0.221007	-2.49062	0.0127522	0.101766	ENSMUSG00000028339	Col15a1
13710	5922.04	-0.526919	0.211584	-2.49036	0.0127614	0.101766	ENSMUSG00000002985	Apoe
1304	1230.02	0.386516	0.155212	2.49024	0.0127658	0.101766	ENSMUSG00000045211	Nudt18
8901	21.4304	-1.59728	0.641526	-2.48982	0.0127809	0.101771	ENSMUSG00000053702	Nebl
9806	284.263	-0.449666	0.180595	-2.48992	0.0127773	0.101771	ENSMUSG00000028542	Slc6a9
11470	294.926	-0.495607	0.199099	-2.48925	0.0128011	0.101842	ENSMUSG00000003868	Ruvbl2
6796	130.433	1.35657	0.544991	2.48917	0.0128043	0.101842	ENSMUSG00000020672	Sntg2
12683	2074.06	0.377022	0.151494	2.48869	0.0128215	0.101864	ENSMUSG00000032733	Snx33
15249	641.362	0.383731	0.154184	2.48878	0.0128181	0.101864	ENSMUSG00000000732	Icosl
15176	4830.02	-2.75492	1.10766	-2.48714	0.0128775	0.10215	ENSMUSG00000027513	Pck1
6732	674.363	0.311588	0.125276	2.48721	0.0128748	0.10215	ENSMUSG00000044864	Ankrd50
7465	14720.3	0.355211	0.142845	2.48669	0.0128937	0.10215	ENSMUSG00000032334	Loxl1
6076	464.425	0.371572	0.149419	2.48678	0.0128905	0.10215	ENSMUSG00000064138	Fam172a
7935	169.857	0.660226	0.265494	2.48678	0.0128905	0.10215	ENSMUSG00000061186	Sfmbt2
2853	1989.33	-0.751884	0.302527	-2.48535	0.0129425	0.102363	ENSMUSG00000023150	Ivns1abp
2573	706.045	0.342569	0.137825	2.48554	0.0129355	0.102363	ENSMUSG00000026170	Cyp27a1
7486	320.456	0.604952	0.24337	2.48573	0.0129285	0.102363	ENSMUSG00000020866	Cacna1g
4290	1392.16	-0.718928	0.289346	-2.48467	0.0129673	0.102496	ENSMUSG00000063727	Tnfrsf11b
11038	103.127	0.798989	0.321591	2.48449	0.0129738	0.102496	ENSMUSG00000100254	Trpc2
10757	1362.27	0.346347	0.139476	2.4832	0.0130209	0.102752	ENSMUSG00000022672	Prkdc
2172	1656.62	0.349006	0.140538	2.48337	0.0130148	0.102752	ENSMUSG00000000693	Loxl3
6501	201.569	-0.572284	0.230566	-2.48208	0.0130618	0.103018	ENSMUSG00000003762	Coq8b
10190	547.444	0.453753	0.182839	2.48171	0.0130752	0.103066	ENSMUSG00000005958	Ephb3
3740	306.182	0.789806	0.31828	2.48148	0.0130837	0.103076	ENSMUSG00000056014	A430033K04Rik
9169	11.2553	-2.01729	0.813224	-2.48061	0.0131156	0.103269	ENSMUSG00000046623	Gjb4
9580	7.5666	-2.89447	1.16703	-2.48019	0.0131311	0.103299	ENSMUSG00000033316	Galnt9
15958	1292.59	-0.357788	0.144263	-2.48011	0.0131341	0.103299	ENSMUSG00000019920	Lims1
14734	730.399	-0.609185	0.245657	-2.47982	0.013145	0.103327	ENSMUSG00000028737	Aldh4a1
192	9261.89	0.193968	0.0782841	2.47774	0.0132218	0.103757	ENSMUSG00000032216	Nedd4
16067	928.899	0.310918	0.125466	2.4781	0.0132083	0.103757	ENSMUSG00000038545	Cul7
14785	76.0978	1.32017	0.532795	2.47781	0.013219	0.103757	ENSMUSG00000024210	Ip6k3
3102	155.018	-0.632524	0.25534	-2.47718	0.0132425	0.103804	ENSMUSG00000020357	Flt4
14236	664.519	0.37486	0.151315	2.47735	0.0132363	0.103804	ENSMUSG00000025059	Gk
5154	490.431	0.495767	0.200193	2.47644	0.01327	0.103962	ENSMUSG00000035868	Zfp983
16024	2168.97	-0.384938	0.155468	-2.47599	0.0132867	0.103992	ENSMUSG00000016252	Atp5e
1688	6015.23	0.321193	0.129726	2.47594	0.0132886	0.103992	ENSMUSG00000038387	Rras
6552	3606.94	0.261123	0.105521	2.47462	0.0133378	0.104319	ENSMUSG00000027276	Jag1
3601	129.455	-0.858098	0.346802	-2.47432	0.013349	0.104349	ENSMUSG00000006715	Gmnn
1904	540.691	-0.580743	0.234818	-2.47316	0.0133922	0.104629	ENSMUSG00000023064	Sncg
16445	2913.76	-0.504911	0.204182	-2.47285	0.013404	0.104663	ENSMUSG00000034300	Fam53c
5563	19.2364	-2.17143	0.878713	-2.47114	0.0134681	0.104757	ENSMUSG00000018604	Tbx3
9231	128.498	-0.788023	0.318843	-2.4715	0.0134546	0.104757	ENSMUSG00000001493	Meox1
387	41167.3	-0.445383	0.180204	-2.47155	0.0134529	0.104757	ENSMUSG00000086596	Susd5
11053	860.24	0.329558	0.13336	2.47119	0.0134665	0.104757	ENSMUSG00000039787	Cercam
8564	412.61	0.624143	0.25249	2.47195	0.0134378	0.104757	ENSMUSG00000056592	Zfp658
12193	189.835	0.648513	0.262388	2.47158	0.0134519	0.104757	ENSMUSG00000063488	Zkscan7
10106	52.8222	1.81064	0.732383	2.47226	0.0134262	0.104757	ENSMUSG00000091345	Col6a5
2434	330.074	0.483583	0.195756	2.47034	0.0134986	0.104878	ENSMUSG00000059975	Zfp74
8223	42.2238	1.48844	0.602503	2.47042	0.0134954	0.104878	ENSMUSG00000046971	Pla2g4f
16745	2382.38	-0.434954	0.176087	-2.47011	0.0135072	0.104887	ENSMUSG00000057561	Eif1a
5291	20.5796	-1.82389	0.738565	-2.46951	0.0135299	0.10497	ENSMUSG00000038379	Ttk
9171	1895.13	0.366763	0.148534	2.46922	0.0135409	0.10497	ENSMUSG00000028518	Prkaa2
15980	570.16	0.445308	0.180352	2.4691	0.0135454	0.10497	ENSMUSG00000038692	Hoxb4
11468	960.416	0.487403	0.197422	2.46884	0.0135551	0.10497	ENSMUSG00000030790	Adm
12532	135.2	0.682539	0.276442	2.46901	0.0135486	0.10497	ENSMUSG00000053199	Arhgap20
1974	188.219	0.682401	0.276523	2.46779	0.0135948	0.10522	ENSMUSG00000072763	5430403G16Rik
10733	11798	0.269304	0.109136	2.4676	0.0136023	0.10522	ENSMUSG00000035258	Abi3bp
6132	821.536	-0.363388	0.147321	-2.46664	0.0136388	0.105445	ENSMUSG00000031807	Pgls
8390	51.9645	-1.32832	0.539177	-2.4636	0.0137548	0.106283	ENSMUSG00000044338	Aplnr
3956	4973.57	0.258005	0.104783	2.46227	0.013806	0.10662	ENSMUSG00000032194	Kank2
8370	56.6796	-1.35586	0.55073	-2.46194	0.0138188	0.106622	ENSMUSG00000028347	Tmeff1
2502	1380.06	-0.318535	0.129387	-2.46187	0.0138214	0.106622	ENSMUSG00000028843	Sh3bgrl3
4870	20009.8	-0.360527	0.146458	-2.46165	0.01383	0.10663	ENSMUSG00000018042	Cyb5r3
6793	5793.86	0.239655	0.0973745	2.46116	0.0138487	0.106716	ENSMUSG00000039007	Cpq
8343	1533.51	0.4701	0.191059	2.4605	0.0138745	0.106856	ENSMUSG00000091243	Vgll3
17113	451.816	0.532928	0.216658	2.45976	0.0139029	0.107016	ENSMUSG00000094441	Zfp955a
15241	1387.41	0.238922	0.0971607	2.45904	0.013931	0.107096	ENSMUSG00000052915	Msl1
11231	1640.42	0.32412	0.131796	2.45926	0.0139223	0.107096	ENSMUSG00000073755	5730409E04Rik
2126	915.073	0.444244	0.180667	2.45891	0.013936	0.107096	ENSMUSG00000074165	Zfp788
13662	5273.45	-0.397727	0.161797	-2.45818	0.0139643	0.107197	ENSMUSG00000037062	Sh3glb1
8123	928.829	0.451015	0.183466	2.4583	0.0139598	0.107197	ENSMUSG00000059991	Nptx2
11547	240.258	-0.681149	0.277136	-2.45781	0.0139787	0.107249	ENSMUSG00000060961	Slc4a4
16263	401.452	0.377436	0.153663	2.45626	0.0140391	0.107653	ENSMUSG00000034165	Ccnd3
12271	8428.5	-0.394712	0.160722	-2.45586	0.0140546	0.107655	ENSMUSG00000024143	Rhoq
5572	285.96	1.13518	0.462216	2.45596	0.0140511	0.107655	ENSMUSG00000031870	Pgr
356	98.2688	0.728595	0.296873	2.45423	0.0141187	0.108088	ENSMUSG00000051951	Xkr4
15469	266.733	0.49384	0.201374	2.45236	0.0141924	0.108593	ENSMUSG00000022793	B4galt4
11620	424.957	0.368177	0.150153	2.45201	0.0142061	0.108639	ENSMUSG00000029094	Afap1
16756	406.227	-1.66785	0.68045	-2.45109	0.0142423	0.10879	ENSMUSG00000003779	Kif20a
15158	45.894	-0.97477	0.397695	-2.45105	0.0142441	0.10879	ENSMUSG00000038665	Dgki
163	1908.63	-0.322606	0.131627	-2.45092	0.014249	0.10879	ENSMUSG00000059534	Uqcr10
2340	3952.64	0.212715	0.0868118	2.4503	0.0142737	0.108919	ENSMUSG00000027180	Fbxo3
9340	22.4865	-1.75316	0.715764	-2.44935	0.0143113	0.109147	ENSMUSG00000022322	Shcbp1
1226	412.408	-0.385442	0.157427	-2.44839	0.0143496	0.109379	ENSMUSG00000066839	Ecsit
11993	40.4713	-1.19391	0.487845	-2.44731	0.0143926	0.109395	ENSMUSG00000061815	Rufy4
8482	246.241	-0.657673	0.268652	-2.44805	0.0143633	0.109395	ENSMUSG00000050103	Agmo
756	600.108	-0.331979	0.135653	-2.44727	0.0143944	0.109395	ENSMUSG00000004221	Ikbkg
2526	531.493	0.356614	0.1457	2.44758	0.0143818	0.109395	ENSMUSG00000048232	Fbxo10
6769	1024.92	0.488405	0.199557	2.44745	0.0143871	0.109395	ENSMUSG00000036206	Sh3bp4
8914	1764.46	0.494206	0.201966	2.44698	0.014406	0.109395	ENSMUSG00000046169	Adamts6
6844	1031.11	0.754774	0.308442	2.44705	0.0144031	0.109395	ENSMUSG00000040950	Mgl2
4781	32.7459	-1.08127	0.442189	-2.44527	0.0144744	0.109775	ENSMUSG00000040584	Abcb1a
14404	810.708	0.778233	0.318277	2.44515	0.0144794	0.109775	ENSMUSG00000026208	Des
4647	8.05608	2.34019	0.957066	2.44517	0.0144784	0.109775	ENSMUSG00000052396	Mogat2
3245	3137.23	0.329573	0.134809	2.44474	0.0144957	0.10984	ENSMUSG00000031343	Gabra3
11517	239.302	-0.563019	0.230351	-2.44418	0.0145182	0.109951	ENSMUSG00000003865	Gys1
4773	12956.6	-0.307997	0.126048	-2.44349	0.0145459	0.110102	ENSMUSG00000026238	Ptma
13525	72.6997	0.917227	0.375462	2.44293	0.0145686	0.110215	ENSMUSG00000063767	S100a7a
5984	8519.61	-0.214182	0.0876927	-2.44241	0.0145895	0.110254	ENSMUSG00000029426	Scarb2
13517	1258.49	0.250911	0.102726	2.44253	0.0145848	0.110254	ENSMUSG00000042557	Sin3a
7603	84.6081	0.76111	0.311686	2.44191	0.0146099	0.110349	ENSMUSG00000094595	Fsbp
3818	1655.1	0.350577	0.143631	2.44081	0.0146543	0.110625	ENSMUSG00000000532	Acvr1b
2431	447.38	-0.335589	0.137534	-2.44004	0.0146857	0.110803	ENSMUSG00000042208	0610010F05Rik
7792	40.1648	-1.14117	0.467789	-2.4395	0.0147076	0.110909	ENSMUSG00000053175	Bcl3
14569	379.959	-0.477455	0.195829	-2.43812	0.0147638	0.111214	ENSMUSG00000031782	Coq9
4304	6340.47	-0.306731	0.125797	-2.4383	0.0147565	0.111214	ENSMUSG00000002233	Rhoc
11696	297.972	-0.634584	0.26031	-2.43781	0.0147767	0.111251	ENSMUSG00000044734	Serpinb1a
10852	2651.38	0.3099	0.12716	2.43708	0.0148065	0.111416	ENSMUSG00000047153	Khnyn
6743	1403.2	0.298461	0.122487	2.43667	0.014823	0.111481	ENSMUSG00000036940	Kdm1a
10348	1649.1	-0.33028	0.135591	-2.43585	0.0148567	0.111675	ENSMUSG00000018585	Atox1
8885	824.252	-0.54936	0.225637	-2.43471	0.0149038	0.111969	ENSMUSG00000032177	Pde4a
13327	241.627	0.729025	0.29947	2.43438	0.0149173	0.112011	ENSMUSG00000090641	Zfp712
10535	307.439	-0.922748	0.379253	-2.43307	0.0149716	0.112359	ENSMUSG00000041219	Arhgap11a
7205	54.9056	-0.869363	0.357391	-2.43252	0.014994	0.112467	ENSMUSG00000068758	Il3ra
22	178.591	-0.94122	0.387139	-2.43122	0.0150481	0.112773	ENSMUSG00000032348	Gsta4
16118	168.163	-0.813905	0.334781	-2.43115	0.0150508	0.112773	ENSMUSG00000043857	Mgat5b
15151	39.9532	-2.13143	0.876909	-2.43062	0.0150732	0.112881	ENSMUSG00000041431	Ccnb1
12867	111.579	-0.575616	0.236839	-2.43041	0.0150819	0.112886	ENSMUSG00000025185	Loxl4
9977	756.73	0.374894	0.154355	2.42877	0.0151502	0.113337	ENSMUSG00000021725	Parp8
222	1131.5	-0.320945	0.132183	-2.42803	0.0151811	0.113508	ENSMUSG00000024981	Acsl5
9570	1357.37	0.307818	0.126791	2.42776	0.0151925	0.113533	ENSMUSG00000040605	Bace2
10404	838.494	-0.681893	0.280898	-2.42755	0.0152012	0.113538	ENSMUSG00000035725	Prkx
8967	4242.67	-0.317133	0.130686	-2.42667	0.015238	0.113752	ENSMUSG00000036199	Ndufa13
16334	720.099	-0.649537	0.267725	-2.42614	0.0152606	0.113818	ENSMUSG00000007033	Hspa1l
2841	156.444	0.537653	0.221614	2.42608	0.015263	0.113818	ENSMUSG00000032477	Cdc25a
9436	11256.1	0.335999	0.13858	2.42458	0.0153262	0.114078	ENSMUSG00000062980	Cped1
14859	603.594	0.42605	0.175728	2.42448	0.0153302	0.114078	ENSMUSG00000062312	Erbb2
16805	321.163	0.543057	0.223939	2.42502	0.0153074	0.114078	ENSMUSG00000024246	Thumpd2
3453	57.0321	0.85545	0.352837	2.42449	0.01533	0.114078	ENSMUSG00000039556	Ppp1r3f
9170	724.075	0.3435	0.141771	2.42292	0.0153963	0.114509	ENSMUSG00000089715	Cbx6
1643	4971.29	0.422592	0.174457	2.42233	0.0154213	0.114635	ENSMUSG00000038393	Txnip
15982	220.533	0.560421	0.231429	2.42157	0.0154536	0.114754	ENSMUSG00000040502	2020-03-09
6505	228.358	0.578811	0.239023	2.42157	0.0154535	0.114754	ENSMUSG00000070705	Eid2b
8627	261.625	-0.902671	0.372803	-2.42131	0.0154647	0.114776	ENSMUSG00000010797	Wnt2
12933	3323.05	-0.269745	0.11143	-2.42075	0.0154884	0.114891	ENSMUSG00000042312	S100a13
15503	36.8002	-1.24774	0.515891	-2.41861	0.0155798	0.115428	ENSMUSG00000017607	Tns4
1095	1711.47	-0.501751	0.207514	-2.41791	0.0156099	0.115428	ENSMUSG00000026664	Phyh
15401	5501.88	0.290923	0.120314	2.41803	0.0156049	0.115428	ENSMUSG00000021760	Gpx8
16695	592.432	0.366837	0.151714	2.41795	0.0156084	0.115428	ENSMUSG00000047044	D030056L22Rik
11610	835.283	0.398174	0.164639	2.41846	0.0155862	0.115428	ENSMUSG00000062098	Btbd3
1573	158.947	0.561438	0.232117	2.41877	0.0155732	0.115428	ENSMUSG00000086158	Ccpg1os
9115	14677.2	0.495438	0.204986	2.41693	0.0156519	0.115678	ENSMUSG00000031930	Wwp2
9733	820.266	0.429461	0.177752	2.41607	0.0156891	0.115801	ENSMUSG00000063568	Jazf1
6431	1528.52	0.621706	0.257328	2.41601	0.0156918	0.115801	ENSMUSG00000048368	Omd
6324	176.858	0.668037	0.276508	2.41597	0.0156932	0.115801	ENSMUSG00000040896	Kcnd3
7673	108.043	-1.2825	0.531014	-2.41519	0.015727	0.115929	ENSMUSG00000045382	Cxcr4
10899	2089.87	-0.247715	0.102564	-2.41522	0.0157255	0.115929	ENSMUSG00000071014	Ndufb6
3434	181.672	-2.34112	0.969545	-2.41466	0.0157498	0.115976	ENSMUSG00000028427	Aqp7
7836	195.533	0.538757	0.223116	2.41469	0.0157486	0.115976	ENSMUSG00000089996	Tmsb15b2
7847	1472.51	-0.451174	0.186868	-2.4144	0.015761	0.115998	ENSMUSG00000005087	Cd44
16775	94.7934	-0.750236	0.310835	-2.41361	0.0157952	0.116178	ENSMUSG00000052387	Trpm3
12877	335.618	0.430007	0.17817	2.41346	0.0158019	0.116178	ENSMUSG00000073435	Nme3
15757	32.8462	-1.33649	0.553809	-2.41326	0.0158104	0.116179	ENSMUSG00000020848	Doc2b
12798	707.554	-0.368992	0.152917	-2.41301	0.0158212	0.116198	ENSMUSG00000022820	Ndufb4
8179	875.03	-0.353737	0.146672	-2.41175	0.0158761	0.11654	ENSMUSG00000039536	Stau1
9107	65.134	0.820307	0.34035	2.41019	0.0159444	0.116981	ENSMUSG00000028020	Glrb
15112	207.952	-0.46042	0.191182	-2.40828	0.0160279	0.117423	ENSMUSG00000040631	Dok4
13992	1314.1	0.282487	0.1173	2.40824	0.0160296	0.117423	ENSMUSG00000053289	Ddx10
10394	238.285	0.490459	0.203639	2.40848	0.0160193	0.117423	ENSMUSG00000075318	Scn2a
5441	19.9558	-1.37968	0.573045	-2.40764	0.0160562	0.117495	ENSMUSG00000074771	Ankef1
6230	445.235	0.594948	0.247105	2.40767	0.0160547	0.117495	ENSMUSG00000014704	Hoxa2
5229	32.345	-1.70723	0.709499	-2.40625	0.0161174	0.117778	ENSMUSG00000034028	Cd226
13672	1073.1	-0.316013	0.131333	-2.40619	0.0161199	0.117778	ENSMUSG00000020695	Mrc2
6173	11997.7	0.346627	0.144036	2.40653	0.0161048	0.117778	ENSMUSG00000030890	Ilk
9285	50.0014	-1.20025	0.498975	-2.40543	0.0161536	0.117853	ENSMUSG00000028475	Spaar
3724	195.109	-0.710969	0.295597	-2.4052	0.0161637	0.117853	ENSMUSG00000043008	Klhl6
3351	980.809	-0.394466	0.163994	-2.40538	0.0161559	0.117853	ENSMUSG00000025745	Hadha
14545	1612.81	-0.276117	0.114798	-2.40524	0.0161619	0.117853	ENSMUSG00000032612	Usp4
5881	125.618	0.671856	0.279487	2.40389	0.0162214	0.118214	ENSMUSG00000070323	Mmp27
15412	228.192	-0.419194	0.174439	-2.4031	0.0162568	0.118288	ENSMUSG00000001211	Agpat3
12543	682.177	-0.416127	0.173147	-2.40331	0.0162474	0.118288	ENSMUSG00000056900	Usp13
16044	1719.24	0.270901	0.112728	2.40313	0.0162553	0.118288	ENSMUSG00000020814	Mxra7
14097	2928.18	0.225392	0.0938014	2.40287	0.016267	0.118301	ENSMUSG00000034487	Kdelc2
3723	401.733	-3.04306	1.26664	-2.40246	0.016285	0.118371	ENSMUSG00000029683	Lmod2
6803	322.583	-0.830088	0.345647	-2.40155	0.0163259	0.118607	ENSMUSG00000056666	Retsat
4891	153.544	0.541572	0.225562	2.40099	0.0163506	0.118725	ENSMUSG00000044139	Prss53
7158	1445.18	0.224739	0.0936484	2.39981	0.0164034	0.118986	ENSMUSG00000034269	Setd5
2561	113.095	0.583003	0.242936	2.39982	0.0164031	0.118986	ENSMUSG00000039496	Cdnf
6712	155.371	0.55572	0.231611	2.39937	0.0164233	0.119069	ENSMUSG00000029627	Zkscan14
140	2660.88	-0.292702	0.122007	-2.39906	0.0164374	0.119107	ENSMUSG00000038650	Rnh1
9869	15716.4	0.358513	0.14945	2.39888	0.0164454	0.119107	ENSMUSG00000020155	Kcnmb1
5039	15.6077	-2.50237	1.04351	-2.39803	0.0164834	0.11932	ENSMUSG00000004612	Nkg7
2051	5451.02	0.339831	0.141734	2.39766	0.0165	0.11938	ENSMUSG00000055653	Gpc3
9837	149.86	-0.548098	0.2289	-2.39448	0.0166439	0.120359	ENSMUSG00000115219	Eef1akmt4
11892	17.4487	2.20512	0.921374	2.3933	0.0166976	0.120685	ENSMUSG00000027801	Tm4sf4
4719	235.336	-1.17188	0.489881	-2.39217	0.016749	0.120932	ENSMUSG00000032218	Ccnb2
4449	978.595	-0.326154	0.136353	-2.39199	0.0167575	0.120932	ENSMUSG00000005981	Trap1
4577	2140.29	0.31292	0.130808	2.3922	0.0167475	0.120932	ENSMUSG00000033319	Fem1c
8670	1495.55	-0.473444	0.197981	-2.39136	0.0167862	0.120976	ENSMUSG00000039501	Znfx1
10142	9431.59	-0.457248	0.191214	-2.39129	0.0167894	0.120976	ENSMUSG00000072235	Tuba1a
9055	1000.49	0.361828	0.151295	2.39154	0.016778	0.120976	ENSMUSG00000047238	Mageh1
8188	243.507	0.509246	0.213005	2.39077	0.016813	0.121084	ENSMUSG00000056679	Gpr173
1187	19.7838	-1.97474	0.826488	-2.38932	0.0168797	0.121334	ENSMUSG00000027562	Car2
13403	586.269	-1.42715	0.597319	-2.38927	0.0168821	0.121334	ENSMUSG00000031004	Mki67
5300	9817.97	-0.220874	0.0924321	-2.38958	0.0168675	0.121334	ENSMUSG00000035296	Sgcg
12956	42.9522	1.09572	0.458533	2.38963	0.0168653	0.121334	ENSMUSG00000047686	Rtl3
10992	7054.54	0.338952	0.141955	2.38775	0.016952	0.121772	ENSMUSG00000025610	Map3k7cl
13708	380.753	0.5621	0.235428	2.38757	0.0169602	0.121772	ENSMUSG00000021643	Serf1
3775	14.3006	-2.47488	1.03713	-2.38627	0.0170201	0.122077	ENSMUSG00000038526	Car14
4582	20601.7	-0.310477	0.1301	-2.38645	0.0170119	0.122077	ENSMUSG00000089989	Gm45713
10430	292.274	-0.436986	0.18319	-2.38543	0.0170593	0.122232	ENSMUSG00000029851	Tcaf2
7786	1050.83	-0.430288	0.18039	-2.38532	0.0170643	0.122232	ENSMUSG00000026109	Tmeff2
10333	208.701	0.525534	0.220327	2.38524	0.0170678	0.122232	ENSMUSG00000032392	Parp16
6369	253.527	0.450555	0.188918	2.38493	0.0170826	0.122276	ENSMUSG00000044636	Csrnp2
12343	140.627	-1.23596	0.518391	-2.38423	0.017115	0.122446	ENSMUSG00000022225	Cma1
13229	708.192	0.792075	0.332328	2.38342	0.0171527	0.122654	ENSMUSG00000030098	Grip2
2925	1057.54	-0.591447	0.24845	-2.38055	0.017287	0.123505	ENSMUSG00000037679	Inf2
14048	661.393	-0.289541	0.12163	-2.3805	0.0172893	0.123505	ENSMUSG00000020733	Slc9a3r1
10548	216.539	-2.52047	1.0595	-2.37892	0.0173634	0.123972	ENSMUSG00000011305	Plin5
11131	191.094	-0.834402	0.350819	-2.37844	0.017386	0.124007	ENSMUSG00000015950	Ncf1
1927	221.054	-0.61472	0.258441	-2.37857	0.0173797	0.124007	ENSMUSG00000021108	Prkch
9552	628.782	0.392255	0.164938	2.3782	0.0173976	0.124027	ENSMUSG00000029385	Ccng2
8138	54.1486	-0.796541	0.334976	-2.37791	0.0174112	0.124061	ENSMUSG00000035274	Tpbg
9357	82.1684	-1.3507	0.568165	-2.37731	0.0174395	0.1242	ENSMUSG00000063531	Sema3e
14940	714.082	0.342863	0.144282	2.37634	0.0174853	0.124464	ENSMUSG00000021661	Ankra2
9879	1875.31	0.314184	0.132247	2.37574	0.0175138	0.124496	ENSMUSG00000047735	Samd9l
2683	1284.2	0.364434	0.153401	2.37568	0.0175164	0.124496	ENSMUSG00000033361	Prrg3
12100	774.587	0.394949	0.16623	2.37593	0.0175049	0.124496	ENSMUSG00000030094	Xpc
10475	126.828	-2.28332	0.961516	-2.37471	0.0175626	0.124636	ENSMUSG00000039629	Strip2
14527	43.1365	-1.54369	0.650016	-2.37485	0.0175561	0.124636	ENSMUSG00000027331	Knstrn
13779	2143.81	-0.301553	0.126974	-2.37492	0.0175528	0.124636	ENSMUSG00000034024	Cct2
16049	1676.29	0.366627	0.15445	2.37375	0.0176085	0.12484	ENSMUSG00000019467	Arhgef25
760	130.099	0.786244	0.331226	2.37374	0.017609	0.12484	ENSMUSG00000027896	Slc16a4
9523	874.609	-0.351026	0.147931	-2.3729	0.0176489	0.124997	ENSMUSG00000040857	Erf
16539	199.103	0.54823	0.231032	2.37296	0.017646	0.124997	ENSMUSG00000049670	Morn4
8443	511.996	0.525603	0.221575	2.37212	0.0176862	0.125198	ENSMUSG00000038425	Poli
9312	2204.32	0.259026	0.109222	2.37156	0.0177132	0.125327	ENSMUSG00000028228	Cpne3
729	56.4337	1.03319	0.435741	2.37112	0.0177345	0.125414	ENSMUSG00000027500	Stmn2
790	5089.91	0.297597	0.125523	2.37084	0.0177475	0.125443	ENSMUSG00000074884	Serf2
15937	651.338	-0.378553	0.159706	-2.37031	0.017773	0.125561	ENSMUSG00000020846	Rflnb
2474	1550.93	0.253542	0.106982	2.36995	0.0177907	0.125622	ENSMUSG00000040410	Fbxl4
8639	1621.48	-0.338389	0.142844	-2.36895	0.0178387	0.125898	ENSMUSG00000086784	Isoc2a
738	1066.94	-0.588541	0.248534	-2.36805	0.0178823	0.126143	ENSMUSG00000020288	Ahsa2
12524	347.587	0.620906	0.262245	2.36765	0.0179014	0.126214	ENSMUSG00000004187	Kifc2
[truncated: 15,147 more rows]
